# Supplementary material for: catena-Poly[[silver(I)-μ-2-[(pyrazin-2-yl-κ2 N 1:N 4)amino­meth­yl]phenol] nitrate]
Source: Acta Crystallogr Sect E Struct Rep Online. 2012 Aug 11;68(Pt 9):m1171. doi: 10.1107/S1600536812034769 (PMC3435594; doi:10.1107/S1600536812034769)
Supplement: Supplementary file 1 [file e-68-m1171-sup1.cif]

##############################################################################
#                                                                            #
# This CIF contains the data in a paper accepted for publication in          #
# Acta Crystallographica Section E. It conforms to the requirements of       #
# Notes for Authors for Acta Crystallographica Section E, and has been       #
# peer reviewed under the auspices of the IUCr Commission on Journals.       #
#                                                                            #
# Full details of the Crystallographic Information File format               #
# are given in the paper "The Crystallographic Information File (CIF):       #
# a New Standard Archive File for Crystallography" by S. R. Hall, F. H.      #
# Allen and I. D. Brown [Acta Cryst. (1991), A47, 655-685].                  #
#                                                                            #
# The current version of the core CIF dictionary is obtainable from          #
# ftp://ftp.iucr.org/pub/cif_core.dic.                                       #
#                                                                            #
# Software is freely available for graphical display of the structure(s)     #
# in this CIF. For information consult the CIF software page                 #
# http://www.iucr.org/resources/cif/software.                                #
#                                                                            #
# This file may be used for bona fide research purposes within the           #
# scientific community so long as proper attribution is given to the journal # 
# article from which it was obtained.                                        #
#                                                                            #
##############################################################################
data_global
_audit_creation_method     SHELXL-97
_journal_date_recd_electronic     2012-07-31
_journal_date_accepted     2012-08-06
_journal_name_full     'Acta Crystallographica, Section E'
_journal_year     2012
_journal_volume     68
_journal_issue      9
_journal_page_first     m1171
_journal_page_last     m1171
_journal_paper_category     QM
_journal_paper_doi     10.1107/S1600536812034769
_journal_coeditor_code     XU5602
_publ_contact_author
;
     Dr. Seik Weng Ng
     Department of Chemistry
     University of Malaya
     50603 Kuala Lumpur
     Malaysia
;
_publ_contact_author_email     seikweng@um.edu.my
_publ_contact_author_fax     '03 7967 4193'
_publ_contact_author_phone     '03 7967 6778'
_publ_section_title
;\
<i>catena</i>-Poly[[silver(I)-\m-2-[(pyrazin-2-yl-\k^2^<i>N</i>^1^:<i>N</i>^4^)\
aminomethyl]phenol] nitrate]
;
loop_
    _publ_author_name
    _publ_author_address
    'Deng, Zhao-Peng'
;
Key Laboratory of Functional Inorganic Material Chemistry
Ministry of Education
Heilongjiang University
Harbin 150080
People's Republic of China
;
    'Gao, Shan'
;
Key Laboratory of Functional Inorganic Material Chemistry
Ministry of Education
Heilongjiang University
Harbin 150080
People's Republic of China
;
    'Ng, Seik Weng'
;
Department of Chemistry
University of Malaya
50603 Kuala Lumpur
Malaysia
Chemistry Department
Faculty of Science
King Abdulaziz University
PO Box 80203 Jeddah
Saudi Arabia
;
data_I
_audit_creation_method     SHELXL-97
_chemical_name_systematic
;
<i>catena</i>-Poly[[silver(I)-\m-2-[(pyrazin-2-yl-
\k^2^<i>N</i>^1^:<i>N</i>^4^)aminomethyl]phenol] nitrate]
;
_chemical_name_common     ?
_chemical_formula_moiety     'C11 H11 Ag N3 O +, N O3 -'
_chemical_formula_sum     'C11 H11 Ag N4 O4'
_chemical_formula_iupac     '[Ag (C11 H11 N3 O)] N O3'
_chemical_formula_weight     371.11
_chemical_melting_point     ?
_symmetry_cell_setting     monoclinic
_symmetry_space_group_name_H-M     'P 21/c'
_symmetry_space_group_name_Hall     '-P 2ybc'
loop_
    _symmetry_equiv_pos_as_xyz
    'x, y, z'
    '-x, y+1/2, -z+1/2'
    '-x, -y, -z'
    'x, -y-1/2, z-1/2'
_cell_length_a     7.1265(9)
_cell_length_b     9.5249(14)
_cell_length_c     18.654(2)
_cell_angle_alpha     90.00
_cell_angle_beta     97.240(4)
_cell_angle_gamma     90.00
_cell_volume     1256.1(3)
_cell_formula_units_Z     4
_cell_measurement_reflns_used     5867
_cell_measurement_theta_min     3.07
_cell_measurement_theta_max     27.48
_cell_measurement_temperature     293(2)
_exptl_crystal_description     prism
_exptl_crystal_colour     colorless
_exptl_crystal_size_max     0.27
_exptl_crystal_size_mid     0.18
_exptl_crystal_size_min     0.13
_exptl_crystal_density_diffrn     1.962
_exptl_crystal_density_meas     ?
_exptl_crystal_density_method     'not measured'
_exptl_crystal_F_000     736
_exptl_absorpt_coefficient_mu     1.625
_exptl_absorpt_correction_type     multi-scan
_exptl_absorpt_process_details     '(ABSCOR; Higashi, 1995)'
_exptl_absorpt_correction_T_min     0.6681
_exptl_absorpt_correction_T_max     0.8166
_diffrn_ambient_temperature     293(2)
_diffrn_radiation_type     MoK\a
_diffrn_radiation_wavelength     0.71073
_diffrn_radiation_source     'fine-focus sealed tube'
_diffrn_radiation_monochromator     graphite
_diffrn_measurement_device_type     'Rigaku R-AXIS RAPID IP'
_diffrn_measurement_method     '\w scan'
_diffrn_detector_area_resol_mean     ?
_diffrn_reflns_number     11969
_diffrn_reflns_av_R_equivalents     0.0420
_diffrn_reflns_av_sigmaI/netI     0.0352
_diffrn_reflns_theta_min     3.07
_diffrn_reflns_theta_max     27.48
_diffrn_reflns_theta_full     27.48
_diffrn_measured_fraction_theta_max     0.992
_diffrn_measured_fraction_theta_full     0.992
_diffrn_reflns_limit_h_min     -9
_diffrn_reflns_limit_h_max     8
_diffrn_reflns_limit_k_min     -12
_diffrn_reflns_limit_k_max     12
_diffrn_reflns_limit_l_min     -24
_diffrn_reflns_limit_l_max     24
_diffrn_standards_number     0
_diffrn_standards_interval_count     0
_diffrn_standards_interval_time     0
_diffrn_standards_decay_%     0
_reflns_number_total     2864
_reflns_number_gt     2038
_reflns_threshold_expression     I>2\s(I)
_refine_ls_structure_factor_coef     Fsqd
_refine_ls_matrix_type     full
_refine_ls_R_factor_all     0.0651
_refine_ls_R_factor_gt     0.0426
_refine_ls_wR_factor_gt     0.1074
_refine_ls_wR_factor_ref     0.1252
_refine_ls_goodness_of_fit_ref     1.023
_refine_ls_restrained_S_all     1.023
_refine_ls_number_reflns     2864
_refine_ls_number_parameters     182
_refine_ls_number_restraints     0
_refine_ls_hydrogen_treatment     constr
_refine_ls_weighting_scheme     calc
_refine_ls_weighting_details
         'calc w=1/[\s^2^(Fo^2^)+(0.0508P)^2^+4.1394P] where P=(Fo^2^+2Fc^2^)/3'
_atom_sites_solution_hydrogens     geom
_atom_sites_solution_primary     direct
_atom_sites_solution_secondary     difmap
_refine_ls_shift/su_max     0.001
_refine_ls_shift/su_mean     0.001
_refine_diff_density_max     0.636
_refine_diff_density_min     -0.767
_refine_ls_extinction_method     none
_refine_ls_extinction_coef     ?
loop_
    _atom_type_symbol
    _atom_type_description
    _atom_type_scat_dispersion_real
    _atom_type_scat_dispersion_imag
    _atom_type_scat_source
    'C' 'C' 0.0033 0.0016
                         'International Tables Vol C Tables 4.2.6.8 and 6.1.1.4'
    'H' 'H' 0.0000 0.0000
                         'International Tables Vol C Tables 4.2.6.8 and 6.1.1.4'
    'N' 'N' 0.0061 0.0033
                         'International Tables Vol C Tables 4.2.6.8 and 6.1.1.4'
    'O' 'O' 0.0106 0.0060
                         'International Tables Vol C Tables 4.2.6.8 and 6.1.1.4'
    'Ag' 'Ag' -0.8971 1.1015
                         'International Tables Vol C Tables 4.2.6.8 and 6.1.1.4'
_computing_data_collection     'RAPID-AUTO (Rigaku, 1998)'
_computing_cell_refinement     'RAPID-AUTO (Rigaku, 1998)'
_computing_data_reduction     'CrystalClear (Rigaku/MSC, 2002)'
_computing_structure_solution     'SHELXS97 (Sheldrick, 2008)'
_computing_structure_refinement     'SHELXL97 (Sheldrick, 2008)'
_computing_molecular_graphics     'X-SEED (Barbour, 2001)'
_computing_publication_material     'publCIF (Westrip, 2010)'
loop_
    _atom_site_type_symbol
    _atom_site_label
    _atom_site_fract_x
    _atom_site_fract_y
    _atom_site_fract_z
    _atom_site_U_iso_or_equiv
    _atom_site_adp_type
    _atom_site_calc_flag
    _atom_site_refinement_flags
    _atom_site_occupancy
    _atom_site_symmetry_multiplicity
    _atom_site_disorder_assembly
    _atom_site_disorder_group
    Ag Ag1 0.06666(5) 0.59659(5) 0.58246(2) 0.05110(18) Uani d . 1 1 . .
    O O1 0.3023(5) 0.4649(5) 0.8136(2) 0.0571(10) Uani d . 1 1 . .
    H H1 0.2582 0.5291 0.8375 0.086 Uiso calc R 1 1 . .
    O O2 -0.0170(6) 0.6917(5) 0.4458(2) 0.0575(11) Uani d . 1 1 . .
    O O3 0.1837(5) 0.8322(5) 0.4064(2) 0.0574(11) Uani d . 1 1 . .
    O O4 -0.0257(6) 0.7272(6) 0.3321(2) 0.0658(12) Uani d . 1 1 . .
    N N1 0.3716(5) 0.5848(4) 0.5842(2) 0.0316(8) Uani d . 1 1 . .
    N N2 0.7616(5) 0.5983(4) 0.5896(2) 0.0361(9) Uani d . 1 1 . .
    N N3 0.4029(6) 0.4097(5) 0.6707(2) 0.0434(10) Uani d . 1 1 . .
    H H3 0.2785 0.4081 0.6661 0.052 Uiso calc R 1 1 . .
    N N4 0.0450(6) 0.7509(5) 0.3943(2) 0.0414(10) Uani d . 1 1 . .
    C C1 0.4556(6) 0.6685(5) 0.5406(3) 0.0352(10) Uani d . 1 1 . .
    H H1A 0.3804 0.7245 0.5078 0.042 Uiso calc R 1 1 . .
    C C2 0.6473(7) 0.6755(5) 0.5421(3) 0.0397(11) Uani d . 1 1 . .
    H H2 0.6993 0.7341 0.5100 0.048 Uiso calc R 1 1 . .
    C C3 0.6828(6) 0.5159(6) 0.6338(3) 0.0368(11) Uani d . 1 1 . .
    H H3A 0.7599 0.4648 0.6683 0.044 Uiso calc R 1 1 . .
    C C4 0.4845(6) 0.5027(5) 0.6304(2) 0.0328(10) Uani d . 1 1 . .
    C C5 0.5036(8) 0.3108(6) 0.7217(3) 0.0442(12) Uani d . 1 1 . .
    H H5A 0.6001 0.2642 0.6980 0.053 Uiso calc R 1 1 . .
    H H5B 0.4151 0.2395 0.7333 0.053 Uiso calc R 1 1 . .
    C C6 0.5967(7) 0.3745(5) 0.7914(3) 0.0371(11) Uani d . 1 1 . .
    C C7 0.7896(7) 0.3554(6) 0.8134(3) 0.0451(12) Uani d . 1 1 . .
    H H7 0.8625 0.3062 0.7839 0.054 Uiso calc R 1 1 . .
    C C8 0.8733(8) 0.4086(6) 0.8783(3) 0.0510(14) Uani d . 1 1 . .
    H H8 1.0016 0.3941 0.8926 0.061 Uiso calc R 1 1 . .
    C C9 0.7677(8) 0.4832(7) 0.9221(3) 0.0529(14) Uani d . 1 1 . .
    H H9 0.8247 0.5192 0.9658 0.063 Uiso calc R 1 1 . .
    C C10 0.5791(8) 0.5042(6) 0.9013(3) 0.0472(13) Uani d . 1 1 . .
    H H10 0.5082 0.5552 0.9308 0.057 Uiso calc R 1 1 . .
    C C11 0.4926(7) 0.4498(6) 0.8363(3) 0.0404(11) Uani d . 1 1 . .
loop_
    _atom_site_aniso_label
    _atom_site_aniso_U_11
    _atom_site_aniso_U_22
    _atom_site_aniso_U_33
    _atom_site_aniso_U_12
    _atom_site_aniso_U_13
    _atom_site_aniso_U_23
    Ag1 0.0201(2) 0.0684(3) 0.0657(3) 0.00250(18) 0.00874(18) 0.0059(2)
    O1 0.039(2) 0.071(3) 0.062(3) 0.008(2) 0.0080(19) -0.008(2)
    O2 0.050(2) 0.066(3) 0.059(2) 0.000(2) 0.018(2) 0.015(2)
    O3 0.039(2) 0.064(3) 0.067(3) -0.0142(19) -0.0030(19) 0.011(2)
    O4 0.048(2) 0.102(4) 0.047(2) -0.010(2) 0.0027(19) -0.012(2)
    N1 0.0186(16) 0.038(2) 0.038(2) 0.0005(15) 0.0023(15) 0.0005(17)
    N2 0.0183(16) 0.044(2) 0.046(2) -0.0003(16) 0.0028(16) 0.0007(19)
    N3 0.028(2) 0.059(3) 0.043(2) -0.006(2) 0.0052(18) 0.010(2)
    N4 0.028(2) 0.046(3) 0.050(3) -0.0013(18) 0.0086(19) -0.002(2)
    C1 0.024(2) 0.035(3) 0.047(3) 0.0019(19) 0.005(2) 0.004(2)
    C2 0.029(2) 0.041(3) 0.050(3) -0.002(2) 0.012(2) 0.008(2)
    C3 0.022(2) 0.048(3) 0.041(3) 0.005(2) 0.0058(19) 0.002(2)
    C4 0.025(2) 0.041(3) 0.034(2) -0.0041(19) 0.0101(18) -0.007(2)
    C5 0.042(3) 0.046(3) 0.045(3) 0.002(2) 0.010(2) 0.003(2)
    C6 0.038(2) 0.036(3) 0.039(3) -0.001(2) 0.009(2) 0.007(2)
    C7 0.038(3) 0.047(3) 0.051(3) 0.005(2) 0.013(2) 0.014(3)
    C8 0.035(3) 0.049(3) 0.067(4) 0.002(2) -0.002(3) 0.014(3)
    C9 0.052(3) 0.053(4) 0.051(3) -0.008(3) -0.005(3) 0.003(3)
    C10 0.052(3) 0.046(3) 0.044(3) -0.002(3) 0.010(3) -0.006(2)
    C11 0.035(2) 0.040(3) 0.047(3) 0.001(2) 0.007(2) 0.005(2)
loop_
    _geom_bond_atom_site_label_1
    _geom_bond_atom_site_label_2
    _geom_bond_site_symmetry_2
    _geom_bond_distance
    _geom_bond_publ_flag
    Ag1 N1 . 2.172(4) y
    Ag1 N2 1_455 2.195(4) y
    Ag1 O2 . 2.701(4) ?
    Ag1 O2 3_566 2.810(5) ?
    O1 C11 . 1.376(6) ?
    O1 H1 . 0.8400 ?
    O2 N4 . 1.242(6) ?
    O3 N4 . 1.254(6) ?
    O4 N4 . 1.225(6) ?
    N1 C1 . 1.333(6) ?
    N1 C4 . 1.352(6) ?
    N2 C3 . 1.314(6) ?
    N2 C2 . 1.344(6) ?
    N2 Ag1 1_655 2.195(4) ?
    N3 C4 . 1.342(6) ?
    N3 C5 . 1.461(7) ?
    N3 H3 . 0.8800 ?
    C1 C2 . 1.364(6) ?
    C1 H1A . 0.9300 ?
    C2 H2 . 0.9300 ?
    C3 C4 . 1.412(6) ?
    C3 H3A . 0.9300 ?
    C5 C6 . 1.511(7) ?
    C5 H5A . 0.9700 ?
    C5 H5B . 0.9700 ?
    C6 C7 . 1.396(7) ?
    C6 C11 . 1.386(7) ?
    C7 C8 . 1.377(8) ?
    C7 H7 . 0.9300 ?
    C8 C9 . 1.376(9) ?
    C8 H8 . 0.9300 ?
    C9 C10 . 1.366(8) ?
    C9 H9 . 0.9300 ?
    C10 C11 . 1.390(8) ?
    C10 H10 . 0.9300 ?
loop_
    _geom_angle_atom_site_label_1
    _geom_angle_atom_site_label_2
    _geom_angle_atom_site_label_3
    _geom_angle_site_symmetry_1
    _geom_angle_site_symmetry_3
    _geom_angle
    _geom_angle_publ_flag
    N1 Ag1 N2 . 1_455 175.01(15) ?
    N1 Ag1 O2 . . 97.63(13) ?
    N2 Ag1 O2 1_455 . 87.27(14) ?
    N1 Ag1 O2 . 3_566 93.12(13) ?
    N2 Ag1 O2 1_455 3_566 85.21(14) ?
    O2 Ag1 O2 . 3_566 98.24(12) ?
    C11 O1 H1 . . 109.5 ?
    N4 O2 Ag1 . . 145.6(3) ?
    C1 N1 C4 . . 117.2(4) ?
    C1 N1 Ag1 . . 119.1(3) ?
    C4 N1 Ag1 . . 123.6(3) ?
    C3 N2 C2 . . 117.9(4) ?
    C3 N2 Ag1 . 1_655 122.6(3) ?
    C2 N2 Ag1 . 1_655 119.1(3) ?
    C4 N3 C5 . . 125.3(4) ?
    C4 N3 H3 . . 117.3 ?
    C5 N3 H3 . . 117.3 ?
    O4 N4 O2 . . 120.3(5) ?
    O4 N4 O3 . . 120.3(5) ?
    O2 N4 O3 . . 119.4(5) ?
    N1 C1 C2 . . 122.9(5) ?
    N1 C1 H1A . . 118.6 ?
    C2 C1 H1A . . 118.6 ?
    C1 C2 N2 . . 120.6(4) ?
    C1 C2 H2 . . 119.7 ?
    N2 C2 H2 . . 119.7 ?
    N2 C3 C4 . . 121.9(4) ?
    N2 C3 H3A . . 119.0 ?
    C4 C3 H3A . . 119.0 ?
    N1 C4 N3 . . 118.3(4) ?
    N1 C4 C3 . . 119.3(4) ?
    N3 C4 C3 . . 122.4(5) ?
    N3 C5 C6 . . 115.3(4) ?
    N3 C5 H5A . . 108.5 ?
    C6 C5 H5A . . 108.5 ?
    N3 C5 H5B . . 108.5 ?
    C6 C5 H5B . . 108.5 ?
    H5A C5 H5B . . 107.5 ?
    C7 C6 C11 . . 118.1(5) ?
    C7 C6 C5 . . 120.7(5) ?
    C11 C6 C5 . . 121.2(5) ?
    C6 C7 C8 . . 120.8(5) ?
    C6 C7 H7 . . 119.6 ?
    C8 C7 H7 . . 119.6 ?
    C9 C8 C7 . . 120.2(5) ?
    C9 C8 H8 . . 119.9 ?
    C7 C8 H8 . . 119.9 ?
    C8 C9 C10 . . 120.0(5) ?
    C8 C9 H9 . . 120.0 ?
    C10 C9 H9 . . 120.0 ?
    C9 C10 C11 . . 120.3(5) ?
    C9 C10 H10 . . 119.8 ?
    C11 C10 H10 . . 119.8 ?
    C6 C11 C10 . . 120.5(5) ?
    C6 C11 O1 . . 116.7(5) ?
    C10 C11 O1 . . 122.7(5) ?
loop_
    _geom_torsion_atom_site_label_1
    _geom_torsion_atom_site_label_2
    _geom_torsion_atom_site_label_3
    _geom_torsion_atom_site_label_4
    _geom_torsion_site_symmetry_1
    _geom_torsion_site_symmetry_2
    _geom_torsion_site_symmetry_3
    _geom_torsion_site_symmetry_4
    _geom_torsion
    _geom_torsion_publ_flag
    N1 Ag1 O2 N4 . . . . -19.9(6) ?
    N2 Ag1 O2 N4 1_455 . . . 161.0(6) ?
    O2 Ag1 O2 N4 3_566 . . . -114.2(6) ?
    O2 Ag1 N1 C1 . . . . 26.1(4) ?
    O2 Ag1 N1 C1 3_566 . . . 124.9(4) ?
    O2 Ag1 N1 C4 3_566 . . . -59.3(4) ?
    Ag1 O2 N4 O4 . . . . 152.0(5) ?
    Ag1 O2 N4 O3 . . . . -26.1(9) ?
    C4 N1 C1 C2 . . . . -1.2(7) ?
    Ag1 N1 C1 C2 . . . . 174.9(4) ?
    N1 C1 C2 N2 . . . . -1.3(8) ?
    C3 N2 C2 C1 . . . . 0.5(7) ?
    Ag1 N2 C2 C1 1_655 . . . 173.7(4) ?
    C2 N2 C3 C4 . . . . 2.6(7) ?
    Ag1 N2 C3 C4 1_655 . . . -170.3(4) ?
    C1 N1 C4 N3 . . . . -174.8(4) ?
    Ag1 N1 C4 N3 . . . . 9.2(6) ?
    C1 N1 C4 C3 . . . . 4.2(7) ?
    Ag1 N1 C4 C3 . . . . -171.8(3) ?
    C5 N3 C4 N1 . . . . 178.2(5) ?
    C5 N3 C4 C3 . . . . -0.7(8) ?
    N2 C3 C4 N1 . . . . -5.1(7) ?
    N2 C3 C4 N3 . . . . 173.8(5) ?
    C4 N3 C5 C6 . . . . 73.9(6) ?
    N3 C5 C6 C7 . . . . -124.6(5) ?
    N3 C5 C6 C11 . . . . 57.3(6) ?
    C11 C6 C7 C8 . . . . 0.7(8) ?
    C5 C6 C7 C8 . . . . -177.4(5) ?
    C6 C7 C8 C9 . . . . -0.8(8) ?
    C7 C8 C9 C10 . . . . 0.2(9) ?
    C8 C9 C10 C11 . . . . 0.5(9) ?
    C7 C6 C11 C10 . . . . -0.1(8) ?
    C5 C6 C11 C10 . . . . 178.1(5) ?
    C7 C6 C11 O1 . . . . -179.0(5) ?
    C5 C6 C11 O1 . . . . -0.9(7) ?
    C9 C10 C11 C6 . . . . -0.6(8) ?
    C9 C10 C11 O1 . . . . 178.4(5) ?
loop_
    _geom_hbond_atom_site_label_D
    _geom_hbond_atom_site_label_H
    _geom_hbond_atom_site_label_A
    _geom_hbond_site_symmetry_A
    _geom_hbond_distance_DH
    _geom_hbond_distance_HA
    _geom_hbond_distance_DA
    _geom_hbond_angle_DHA
    O1 H1 O3 4_576 0.84 1.96 2.795(6) 171
    N3 H3 O4 3_566 0.88 2.22 2.982(6) 145
