# Supplementary material for: catena-Poly[[silver(I)-μ-2-[(pyrazin-2-yl-κ2 N 1:N 4)amino­meth­yl]phenol] nitrate]
Source: Acta Crystallogr Sect E Struct Rep Online. 2012 Aug 11;68(Pt 9):m1171. doi: 10.1107/S1600536812034769 (PMC3435594; doi:10.1107/S1600536812034769)
Supplement: Supplementary file 2 [file e-68-m1171-Isup2.hkl]

# 
# h,k,l, Fc-squared, Fo-squared, sigma(Fo-squared) and status flag 
# 
data_I
_shelx_title '  P21/c' 
_shelx_refln_list_code          4 
_shelx_F_calc_maximum      229.25 
_exptl_crystal_F_000       736.00 
_reflns_d_resolution_high  0.7702 
 
loop_ 
 _symmetry_equiv_pos_as_xyz 
 'x, y, z' 
 '-x, y+1/2, -z+1/2' 
 '-x, -y, -z' 
 'x, -y-1/2, z-1/2' 
 
_cell_length_a     7.1265 
_cell_length_b     9.5249 
_cell_length_c    18.6543 
_cell_angle_alpha  90.000 
_cell_angle_beta   97.240 
_cell_angle_gamma  90.000 
 
_shelx_F_squared_multiplier     1.000 
 
loop_ 
 _refln_index_h 
 _refln_index_k 
 _refln_index_l 
 _refln_F_squared_calc 
 _refln_F_squared_meas 
 _refln_F_squared_sigma 
 _refln_observed_status 
   2   0   0    21730.28    22840.72    265.94 o 
   3   0   0     3433.50     3529.94     43.68 o 
   4   0   0      509.39      530.35     13.11 o 
   5   0   0      673.55      714.08     19.59 o 
   6   0   0     2390.59     2379.45     57.71 o 
   7   0   0     5120.70     4642.52    104.42 o 
   8   0   0     1827.72     1958.32     90.84 o 
   9   0   0     1285.71     1184.97     80.87 o 
   1   1   0     4469.39     4712.78     41.93 o 
   2   1   0     8844.51     8600.08     71.32 o 
   3   1   0     7385.31     7297.23     62.56 o 
   4   1   0      927.99      939.07     15.05 o 
   5   1   0     1718.49     1728.29     24.26 o 
   6   1   0      610.15      673.47     16.93 o 
   7   1   0      121.38      164.47     18.61 o 
   8   1   0       77.48      126.79     23.58 o 
   9   1   0      269.64      383.56     46.01 o 
   0   2   0     7233.45     6767.99     98.30 o 
   1   2   0     3012.54     3173.43     34.34 o 
   2   2   0      976.93      864.43     14.27 o 
   3   2   0       28.36      120.93      6.09 o 
   4   2   0      154.80      231.16     10.09 o 
   5   2   0     1512.10     1476.11     21.45 o 
   6   2   0      686.29      753.14     20.39 o 
   7   2   0      381.73      336.41     17.13 o 
   8   2   0      159.67      180.47     26.63 o 
   9   2   0      140.26      143.20     27.29 o 
   1   3   0     2188.15     2256.66     32.37 o 
   2   3   0     9976.13     9655.00    111.09 o 
   3   3   0    14235.44    13705.42    161.87 o 
   4   3   0     7381.72     7354.96     81.10 o 
   5   3   0     2346.29     2404.14     30.94 o 
   6   3   0     1810.11     1795.16     27.87 o 
   7   3   0       79.55       79.36     13.90 o 
   8   3   0       94.09      107.65     18.19 o 
   0   4   0     4437.15     4425.09    113.13 o 
   1   4   0     4786.05     4955.86     64.45 o 
   2   4   0      547.84      572.41     15.98 o 
   3   4   0        5.20       22.30      8.87 o 
   4   4   0     1183.76     1171.20     26.22 o 
   5   4   0       39.38       50.77      6.48 o 
   6   4   0     2258.78     2202.47     41.20 o 
   7   4   0     1264.96     1304.38     49.99 o 
   8   4   0      496.02      513.48     30.46 o 
   1   5   0      424.16      433.51     16.09 o 
   2   5   0      144.30      146.60     10.21 o 
   3   5   0      184.47      178.09     13.33 o 
   4   5   0      517.15      517.47     22.95 o 
   5   5   0        4.80        1.66      7.93 o 
   6   5   0      183.26      219.84     14.59 o 
   7   5   0       10.49       48.63     14.57 o 
   8   5   0        0.03       29.45     14.44 o 
   0   6   0     2272.16     2135.78     47.00 o 
   1   6   0     5952.79     6160.38     77.79 o 
   2   6   0     1905.36     1928.63     35.20 o 
   3   6   0     1153.47     1227.85     36.35 o 
   4   6   0      282.16      306.45     20.96 o 
   5   6   0      194.36      217.53     19.73 o 
   6   6   0     1679.18     1695.73     46.02 o 
   7   6   0      731.05      823.05     41.76 o 
   8   6   0      255.41      220.86     40.21 o 
   1   7   0      499.72      501.55     20.29 o 
   2   7   0      564.58      557.78     23.33 o 
   3   7   0     2793.73     2833.94     62.18 o 
   4   7   0     3354.67     3450.63     65.60 o 
   5   7   0      265.58      302.34     31.06 o 
   6   7   0      277.13      236.29     28.36 o 
   7   7   0       45.50       51.45     18.69 o 
   0   8   0       68.61       75.68     18.89 o 
   1   8   0       57.31       40.59     12.43 o 
   2   8   0        0.94        7.41      9.30 o 
   3   8   0       10.38        7.89     12.23 o 
   4   8   0        8.39       17.60     13.63 o 
   5   8   0        0.10        7.17      7.33 o 
   6   8   0      133.38      147.68     22.24 o 
   1   9   0       28.68       28.64     12.04 o 
   2   9   0      126.54      125.01     17.93 o 
   3   9   0      320.63      346.19     25.68 o 
   4   9   0      490.44      498.41     52.11 o 
   5   9   0       25.42       40.99     22.10 o 
   6   9   0        0.61       32.70     17.52 o 
   0  10   0      782.37      990.51     51.78 o 
   1  10   0      154.19      156.93     21.28 o 
   2  10   0      168.74      155.81     24.58 o 
   3  10   0       40.76       36.85     14.49 o 
   4  10   0       12.39        5.83     12.33 o 
   5  10   0       41.10       35.96     19.38 o 
   1  11   0        2.75        5.26     12.71 o 
   2  11   0       10.89       13.35     15.80 o 
   3  11   0       18.32       14.27     13.66 o 
   4  11   0        8.53       12.20     13.70 o 
   0  12   0      215.61      147.30     77.16 o 
   1  12   0        5.94       24.68     19.07 o 
   2  12   0       21.77       25.77     18.16 o 
  -9   1   1     1031.93     1088.24     50.02 o 
  -8   1   1     1039.13     1025.29     42.58 o 
  -7   1   1     1556.17     1483.99     36.58 o 
  -6   1   1      668.33      734.68     20.43 o 
  -5   1   1        0.80       86.47      7.52 o 
  -4   1   1     2235.15     2222.55     24.94 o 
  -3   1   1    15935.08    16702.06    153.66 o 
  -2   1   1    12978.25    12755.14    128.44 o 
  -1   1   1     8559.52     8538.64     83.19 o 
   1   1   1     4458.28     4623.84     58.26 o 
   2   1   1     4632.68     4382.92     35.90 o 
   3   1   1       10.96       81.48      5.48 o 
   4   1   1     3593.23     3469.88     34.11 o 
   5   1   1     3666.16     3559.21     41.33 o 
   6   1   1     2960.49     2908.08     47.17 o 
   7   1   1     3644.10     3519.67     71.34 o 
   8   1   1      808.60      824.94     44.14 o 
   9   1   1      207.76      171.53    118.55 o 
  -9   2   1       42.79       65.72     21.87 o 
  -8   2   1      199.78      189.47     23.03 o 
  -7   2   1     1988.10     1917.86     31.46 o 
  -6   2   1     2532.27     2590.09     39.32 o 
  -5   2   1     7139.47     6996.96     77.57 o 
  -4   2   1     9936.02     9885.93     95.48 o 
  -3   2   1     8024.31     7761.62     74.86 o 
  -2   2   1     1747.53     1533.91     19.56 o 
  -1   2   1     7421.22     7500.48     63.51 o 
   0   2   1        8.66       26.32      4.60 o 
   1   2   1     6135.38     6139.29     75.25 o 
   2   2   1     4491.80     4372.37     56.59 o 
   3   2   1    16316.49    16139.08    164.65 o 
   4   2   1     6217.73     6248.47     67.49 o 
   5   2   1     1580.58     1667.65     29.30 o 
   6   2   1        3.92       39.89      8.73 o 
   7   2   1      319.01      373.91     23.98 o 
   8   2   1     1139.31     1118.82     43.39 o 
   9   2   1      850.23      974.70     89.32 o 
  -8   3   1       11.49       33.96     12.56 o 
  -7   3   1       25.35      119.48     12.29 o 
  -6   3   1      114.10      190.51     14.02 o 
  -5   3   1       19.09      108.86     10.00 o 
  -4   3   1      332.10      392.24     11.84 o 
  -3   3   1     2348.46     2300.73     30.11 o 
  -2   3   1     4526.29     4679.35     43.92 o 
  -1   3   1      111.31      142.42      8.24 o 
   0   3   1     6846.43     6874.64     69.66 o 
   1   3   1      123.60      127.81      8.67 o 
   2   3   1      443.92      438.19     12.67 o 
   3   3   1      174.78      304.03     12.08 o 
   4   3   1        5.08       90.88      7.32 o 
   5   3   1      152.23      202.03     11.33 o 
   6   3   1      573.71      565.26     21.06 o 
   7   3   1      160.35      158.67     17.37 o 
   8   3   1       32.38       37.46     14.01 o 
  -8   4   1       52.31       57.85     18.28 o 
  -7   4   1      997.78      972.92     28.44 o 
  -6   4   1     2258.53     2161.22     31.76 o 
  -5   4   1      805.66      748.35     19.55 o 
  -4   4   1     2179.81     2137.95     45.77 o 
  -3   4   1     1386.39     1222.91     23.19 o 
  -2   4   1        4.82       11.24      7.20 o 
  -1   4   1       47.94       47.13      6.56 o 
   0   4   1      858.80      849.79     19.43 o 
   1   4   1     7013.97     6984.88     83.53 o 
   2   4   1     5524.26     5182.75     68.52 o 
   3   4   1     4866.88     4873.44     76.33 o 
   4   4   1     3850.48     3763.07     51.62 o 
   5   4   1      270.18      282.76     12.55 o 
   6   4   1      417.37      431.07     23.32 o 
   7   4   1       39.95       76.72     14.27 o 
   8   4   1      120.80      127.82     24.33 o 
  -8   5   1      910.58      943.75     47.25 o 
  -7   5   1     1371.16     1342.53     48.10 o 
  -6   5   1     1137.66     1127.07     29.09 o 
  -5   5   1       48.09       66.37     13.18 o 
  -4   5   1      509.69      546.03     22.51 o 
  -3   5   1     3062.99     2947.57     45.71 o 
  -2   5   1      669.03      595.82     18.11 o 
  -1   5   1     5646.90     5497.06     66.23 o 
   0   5   1     5838.12     5831.76     71.88 o 
   1   5   1     1789.38     1882.13     29.80 o 
   2   5   1       27.29       33.85      9.03 o 
   3   5   1      787.07      780.83     29.50 o 
   4   5   1     1858.36     1744.60     35.54 o 
   5   5   1      850.28      822.89     19.89 o 
   6   5   1     4190.64     4187.59     67.97 o 
   7   5   1     1456.93     1451.55     45.69 o 
   8   5   1      569.62      557.06     30.29 o 
  -8   6   1        1.42        9.68     12.46 o 
  -7   6   1      211.65      196.11     22.44 o 
  -6   6   1      187.33      142.86     12.77 o 
  -5   6   1     1014.74      998.63     34.72 o 
  -4   6   1      227.08      245.14     17.91 o 
  -3   6   1      434.19      474.91     21.70 o 
  -2   6   1       26.72       36.08      9.22 o 
  -1   6   1       85.05      104.64     10.90 o 
   0   6   1      763.64      737.63     19.37 o 
   1   6   1      664.94      664.75     17.99 o 
   2   6   1     1582.90     1599.46     36.04 o 
   3   6   1      774.28      758.22     29.75 o 
   4   6   1     1709.76     1729.38     44.75 o 
   5   6   1        4.17        5.41      9.18 o 
   6   6   1      117.01      156.59     22.10 o 
   7   6   1       36.86       61.35     16.92 o 
  -7   7   1      106.59      103.41     29.23 o 
  -6   7   1        4.85       27.89     15.48 o 
  -5   7   1      321.00      314.75     33.24 o 
  -4   7   1       20.74       55.19     16.20 o 
  -3   7   1      752.34      833.10     35.15 o 
  -2   7   1       18.04       32.35      9.81 o 
  -1   7   1     1611.96     1669.29     44.84 o 
   0   7   1     1301.03     1370.68     33.66 o 
   1   7   1       58.90       74.84     13.98 o 
   2   7   1      153.45      162.06     14.69 o 
   3   7   1        0.25       21.95      8.72 o 
   4   7   1      103.22      165.58     24.84 o 
   5   7   1        0.72       -2.91      5.13 o 
   6   7   1      677.53      713.20     34.23 o 
   7   7   1       98.46       96.50     25.75 o 
  -7   8   1      407.61      355.74     31.78 o 
  -6   8   1      923.05      838.24     57.23 o 
  -5   8   1      358.34      418.38     28.22 o 
  -4   8   1      605.61      640.90     38.11 o 
  -3   8   1      414.93      462.54     28.41 o 
  -2   8   1      318.84      356.11     21.72 o 
  -1   8   1        1.76        6.15      7.53 o 
   0   8   1      370.39      423.40     23.53 o 
   1   8   1      927.69      987.85     27.52 o 
   2   8   1      623.19      692.92     28.92 o 
   3   8   1      908.89      965.80     33.35 o 
   4   8   1     1156.96     1149.98     59.86 o 
   5   8   1       17.04       19.18      9.62 o 
   6   8   1       71.26       37.45     18.20 o 
  -6   9   1        3.67       18.26     18.57 o 
  -5   9   1        9.56       13.21     11.78 o 
  -4   9   1      183.02      134.22     34.23 o 
  -3   9   1       78.75       81.06     20.46 o 
  -2   9   1      257.11      225.86     19.96 o 
  -1   9   1      245.40      231.17     19.21 o 
   0   9   1      303.50      320.91     23.66 o 
   1   9   1      426.63      428.55     26.89 o 
   2   9   1        4.77       -5.62      9.76 o 
   3   9   1       57.82       45.45     14.70 o 
   4   9   1       49.92       45.16     17.50 o 
   5   9   1      196.12      156.41     46.13 o 
   6   9   1      114.76       84.48     26.67 o 
  -5  10   1        2.36       13.49     15.04 o 
  -4  10   1       10.56        8.56     10.74 o 
  -3  10   1        1.27        3.17     10.32 o 
  -2  10   1        1.13        4.67     12.62 o 
  -1  10   1        0.36       -4.67     10.31 o 
   0  10   1       44.04       66.68     18.53 o 
   1  10   1        6.31       11.24     11.82 o 
   2  10   1        2.78       -6.87     12.55 o 
   3  10   1       36.90       34.74     15.96 o 
   4  10   1        0.34        3.12     10.92 o 
   5  10   1      104.83       90.24     28.52 o 
  -4  11   1        7.77        1.42     10.05 o 
  -3  11   1      163.06      151.04     44.14 o 
  -2  11   1      135.11      113.86     35.75 o 
  -1  11   1       41.35       38.50     17.44 o 
   0  11   1      415.01      504.33     44.96 o 
   1  11   1        1.08        3.21     12.88 o 
   2  11   1       54.61       34.82     22.35 o 
   3  11   1        6.43       -0.70     12.23 o 
   4  11   1        0.35       13.79     24.25 o 
  -2  12   1       25.75       19.19     16.22 o 
  -1  12   1       13.26        3.67     13.47 o 
   0  12   1       30.98       14.38     19.36 o 
   1  12   1        6.85        2.68     12.67 o 
   2  12   1       31.76       15.72     16.17 o 
  -9   0   2      793.17      634.66    357.48 o 
  -8   0   2     1005.10     1045.71     48.69 o 
  -7   0   2     1445.33     1408.21     41.60 o 
  -6   0   2      168.87      198.51     20.38 o 
  -5   0   2     4610.60     4542.63     92.07 o 
  -4   0   2     2967.29     2848.54     52.20 o 
  -3   0   2    45512.27    51132.92   1180.89 o 
  -2   0   2    14596.16    14618.77    209.24 o 
  -1   0   2    30879.17    35134.07    770.37 o 
   1   0   2     3588.52     3350.27     44.64 o 
   2   0   2     1000.29      935.19     24.51 o 
   3   0   2    19263.48    19293.84    265.27 o 
   4   0   2     4993.96     4520.52     67.34 o 
   5   0   2     6741.90     6709.17    124.20 o 
   6   0   2     5053.45     4915.44    120.79 o 
   7   0   2      890.02      986.50     61.60 o 
   8   0   2      284.25      243.73     71.70 o 
   9   0   2       23.10        0.95     31.08 o 
  -9   1   2        8.79       69.98     36.74 o 
  -8   1   2      302.43      307.09     21.71 o 
  -7   1   2     2004.54     1873.98     37.37 o 
  -6   1   2     2149.77     2145.47     42.18 o 
  -5   1   2     4598.66     4447.93     44.67 o 
  -4   1   2     2893.04     2775.36     29.01 o 
  -3   1   2     2379.17     2381.80     24.44 o 
  -2   1   2     1783.23     1715.03     19.05 o 
  -1   1   2       43.06       54.13      5.13 o 
   0   1   2     3837.66     3740.45     32.93 o 
   1   1   2      140.06      115.88      6.74 o 
   2   1   2      825.68      872.62     13.42 o 
   3   1   2     2195.17     2304.08     23.52 o 
   4   1   2        8.76       88.53      6.79 o 
   5   1   2       87.44      159.65     12.28 o 
   6   1   2      866.03      871.99     29.48 o 
   7   1   2      580.89      640.98     33.61 o 
   8   1   2      292.51      342.28     41.00 o 
   9   1   2      264.64      178.54    123.12 o 
  -9   2   2       82.89       78.09     21.63 o 
  -8   2   2       43.65       95.21     15.17 o 
  -7   2   2      269.91      376.57     20.37 o 
  -6   2   2       57.14      164.82     12.07 o 
  -5   2   2      501.20      607.37     13.89 o 
  -4   2   2       12.72       23.21      5.38 o 
  -3   2   2     2482.24     2373.57     27.55 o 
  -2   2   2     2907.73     2602.20     22.96 o 
  -1   2   2     3424.12     3346.32     31.43 o 
   0   2   2       88.49       84.12      5.89 o 
   1   2   2        1.68       12.49      5.61 o 
   2   2   2      219.93      221.04     10.34 o 
   3   2   2     5405.59     5413.34     66.17 o 
   4   2   2       13.11       51.79      6.10 o 
   5   2   2      532.14      539.21     12.57 o 
   6   2   2     1497.07     1416.65     37.57 o 
   7   2   2      115.36      155.30     18.95 o 
   8   2   2        3.95       38.14     13.75 o 
  -8   3   2      713.92      691.51     45.21 o 
  -7   3   2     3299.43     3204.18     45.86 o 
  -6   3   2     3061.97     2986.69     37.46 o 
  -5   3   2     3374.43     3324.11     38.53 o 
  -4   3   2     1629.02     1521.04     26.44 o 
  -3   3   2      116.92      122.97      7.91 o 
  -2   3   2     2824.50     2771.80     33.14 o 
  -1   3   2     9820.52     9693.16     85.80 o 
   0   3   2    48085.21    53368.18    647.99 o 
   1   3   2    26989.26    26980.79    446.99 o 
   2   3   2    10547.15    10225.15    145.24 o 
   3   3   2     8689.18     8698.98    105.53 o 
   4   3   2     3393.35     3251.69     35.63 o 
   5   3   2       63.98       49.03      9.89 o 
   6   3   2      473.48      493.47     23.78 o 
   7   3   2     1801.84     1804.09     51.53 o 
   8   3   2      961.35     1040.77     42.75 o 
  -8   4   2      272.62      232.19     21.15 o 
  -7   4   2      125.34      152.87     14.47 o 
  -6   4   2      156.65      176.69     13.88 o 
  -5   4   2       13.09       44.61      8.01 o 
  -4   4   2     5006.12     4888.36     58.86 o 
  -3   4   2     7748.28     7607.88     80.85 o 
  -2   4   2     3861.12     3709.74     41.66 o 
  -1   4   2     6814.78     6823.78     71.54 o 
   0   4   2     1935.59     1963.92     27.82 o 
   1   4   2       14.95       29.15      6.70 o 
   2   4   2       89.59       58.83      6.98 o 
   3   4   2     3053.41     2981.02     43.43 o 
   4   4   2     4224.77     4221.06     63.79 o 
   5   4   2     2395.32     2388.03     45.74 o 
   6   4   2      810.31      800.90     28.13 o 
   7   4   2      614.45      554.78     29.28 o 
   8   4   2      111.73       83.07     19.23 o 
  -8   5   2        7.95       -2.42     10.95 o 
  -7   5   2        5.63        3.41      7.02 o 
  -6   5   2       17.77       35.02      9.30 o 
  -5   5   2      217.75      196.23     16.81 o 
  -4   5   2      147.55      188.06     12.94 o 
  -3   5   2      224.44      239.58     14.32 o 
  -2   5   2       27.49       27.27      7.21 o 
  -1   5   2      829.17      868.40     21.39 o 
   0   5   2      132.74      154.76     11.35 o 
   1   5   2      231.30      223.84     11.79 o 
   2   5   2      412.10      464.82     14.32 o 
   3   5   2        0.93       11.05      4.89 o 
   4   5   2      179.19      226.60     15.06 o 
   5   5   2       86.17      111.06     15.37 o 
   6   5   2      291.10      404.86     26.29 o 
   7   5   2        9.78       60.48     19.02 o 
   8   5   2        1.03       31.60     19.59 o 
  -8   6   2      121.70       80.96     19.60 o 
  -7   6   2      224.43      192.67     41.12 o 
  -6   6   2       26.87       31.86      9.14 o 
  -5   6   2      124.39      112.17     22.24 o 
  -4   6   2     2135.57     2198.94     53.14 o 
  -3   6   2     3147.69     3227.82     57.84 o 
  -2   6   2     1635.10     1605.92     34.67 o 
  -1   6   2     3890.12     3837.34     55.49 o 
   0   6   2      404.19      392.20     16.16 o 
   1   6   2        0.08        7.39      7.04 o 
   2   6   2      293.16      289.99     18.64 o 
   3   6   2     1635.39     1611.14     34.14 o 
   4   6   2     1915.43     1902.04     53.12 o 
   5   6   2      354.83      443.28     31.39 o 
   6   6   2     1019.11     1097.90     42.22 o 
   7   6   2      482.59      479.42     30.61 o 
  -7   7   2      485.65      428.50     32.42 o 
  -6   7   2     1428.21     1469.50     77.59 o 
  -5   7   2      228.98      209.02     22.28 o 
  -4   7   2     1112.14     1100.34     32.17 o 
  -3   7   2      681.70      688.21     27.19 o 
  -2   7   2        0.33        3.10      8.02 o 
  -1   7   2     1647.97     1765.05     38.78 o 
   0   7   2     1331.17     1388.81     30.03 o 
   1   7   2     2469.34     2621.26     45.70 o 
   2   7   2     1124.47     1080.99     27.21 o 
   3   7   2      694.00      677.78     26.28 o 
   4   7   2      260.83      252.04     17.89 o 
   5   7   2        5.19       -6.21      6.21 o 
   6   7   2       58.82       88.05     26.34 o 
   7   7   2      318.74      229.22     90.98 o 
  -7   8   2       19.13       18.50     17.23 o 
  -6   8   2        6.33       29.73     13.11 o 
  -5   8   2       24.76       30.30     14.73 o 
  -4   8   2        4.13       -0.33      9.39 o 
  -3   8   2       18.83       29.23     14.42 o 
  -2   8   2        2.94        5.67     11.66 o 
  -1   8   2       50.85       45.44     13.02 o 
   0   8   2       19.53       20.29     12.13 o 
   1   8   2       33.52       44.56     11.28 o 
   2   8   2        0.25       12.48     10.61 o 
   3   8   2       97.74      107.65     16.68 o 
   4   8   2      143.07      146.32     16.50 o 
   5   8   2      144.77       80.70     20.68 o 
   6   8   2        1.06        7.81     11.87 o 
  -6   9   2      293.24      234.37     33.58 o 
  -5   9   2      119.32      121.10     37.79 o 
  -4   9   2      101.28       57.60     19.89 o 
  -3   9   2       38.13       38.22     18.53 o 
  -2   9   2      102.32      138.93     19.46 o 
  -1   9   2      307.49      370.95     26.53 o 
   0   9   2      256.04      317.18     21.99 o 
   1   9   2      686.94      744.08     31.90 o 
   2   9   2      321.07      363.51     24.55 o 
   3   9   2      360.64      388.03     58.51 o 
   4   9   2       10.10       21.87     13.35 o 
   5   9   2        0.01        3.39     15.08 o 
   6   9   2       15.39       33.04     20.78 o 
  -5  10   2       95.78       70.06     22.27 o 
  -4  10   2      207.06      116.15     45.00 o 
  -3  10   2      833.32      909.35     40.97 o 
  -2  10   2      181.36      189.68     27.90 o 
  -1  10   2      415.74      485.77     27.59 o 
   0  10   2      182.48      175.72     21.40 o 
   1  10   2        1.69        2.25      9.21 o 
   2  10   2       68.88       79.11     19.77 o 
   3  10   2      358.32      400.47     27.40 o 
   4  10   2      146.86       95.00     42.54 o 
   5  10   2      144.08      131.57     31.57 o 
  -4  11   2       20.99       21.30     16.32 o 
  -3  11   2       21.31       21.12     16.59 o 
  -2  11   2       11.88       14.13     16.63 o 
  -1  11   2       43.41       27.75     16.74 o 
   0  11   2       74.29       49.08     22.71 o 
   1  11   2       66.35       45.02     20.22 o 
   2  11   2        4.79        1.66     14.34 o 
   3  11   2        0.16       -2.86     11.33 o 
   4  11   2       15.75       -3.13     19.20 o 
  -2  12   2        7.05        6.78     14.30 o 
  -1  12   2        0.12        4.44     13.61 o 
   0  12   2      108.12       78.87     35.20 o 
   1  12   2       19.95       12.89     16.26 o 
  -9   1   3      295.27      281.34     24.49 o 
  -8   1   3       82.19      101.52     15.52 o 
  -7   1   3      323.29      338.55     16.04 o 
  -6   1   3     2263.26     2299.31     41.11 o 
  -5   1   3     2785.86     2579.69     36.45 o 
  -4   1   3     6757.07     6512.58     59.19 o 
  -3   1   3    15852.66    15706.64    130.78 o 
  -2   1   3     6584.37     6396.97     62.77 o 
  -1   1   3      467.61      438.52     10.25 o 
   0   1   3     1420.62     1386.28     15.16 o 
   1   1   3       58.78       72.11      6.82 o 
   2   1   3     7561.32     6911.76     92.16 o 
   3   1   3    15173.82    14555.37    139.82 o 
   4   1   3     5159.40     5017.52     61.83 o 
   5   1   3     3211.23     3140.64     51.39 o 
   6   1   3     1534.87     1447.41     32.01 o 
   7   1   3      227.09      250.22     22.84 o 
   8   1   3       29.13       19.17     25.73 o 
  -9   2   3      827.56      746.31     47.98 o 
  -8   2   3     2151.87     2163.63     47.13 o 
  -7   2   3     3817.12     3624.55     53.51 o 
  -6   2   3     3756.99     3665.35     41.98 o 
  -5   2   3     1363.92     1364.64     19.32 o 
  -4   2   3      103.30      131.08      6.75 o 
  -3   2   3        2.56       36.51      5.55 o 
  -2   2   3     2981.97     2671.05     26.35 o 
  -1   2   3      727.20      674.80     11.87 o 
   0   2   3    52556.67    59899.99    722.72 o 
   1   2   3     9111.19     8592.39    109.23 o 
   2   2   3     3128.44     2979.30     45.14 o 
   3   2   3     1426.42     1605.93     31.43 o 
   4   2   3     1205.16     1236.04     29.98 o 
   5   2   3      398.79      390.97     20.75 o 
   6   2   3     2202.12     2242.39     59.43 o 
   7   2   3     4031.96     3761.48    160.42 o 
   8   2   3     1239.56     1253.62     78.32 o 
  -8   3   3        1.50       40.29     13.43 o 
  -7   3   3       13.30       71.50     12.13 o 
  -6   3   3      194.17      235.34     12.17 o 
  -5   3   3     1174.19     1153.89     19.82 o 
  -4   3   3        2.16       14.93      4.53 o 
  -3   3   3      599.32      672.14     15.18 o 
  -2   3   3      301.23      332.82     10.02 o 
  -1   3   3     3471.17     3635.10     59.26 o 
   0   3   3     1296.99     1469.79     19.05 o 
   1   3   3     4301.15     4428.16     49.61 o 
   2   3   3      785.83      728.69     42.83 o 
   3   3   3     1045.36     1105.40     26.51 o 
   4   3   3       70.94      114.11     11.41 o 
   5   3   3      204.32      197.71     18.27 o 
   6   3   3       33.56       64.44     15.59 o 
   7   3   3      121.57      154.05     24.18 o 
   8   3   3        2.15       37.74     21.29 o 
  -8   4   3      604.82      555.61     26.38 o 
  -7   4   3      428.71      427.46     20.52 o 
  -6   4   3     1777.52     1718.69     29.01 o 
  -5   4   3       47.24       57.23      9.55 o 
  -4   4   3       40.39       88.42      8.81 o 
  -3   4   3     1760.19     1795.41     25.75 o 
  -2   4   3     2744.27     2703.46     29.92 o 
  -1   4   3     5362.69     5342.78     51.92 o 
   0   4   3     4107.02     3853.32     47.29 o 
   1   4   3     5016.06     4716.53     59.33 o 
   2   4   3     1678.42     1574.72     25.64 o 
   3   4   3     4025.27     4067.68     41.90 o 
   4   4   3       11.85       71.14     11.42 o 
   5   4   3      483.92      501.62     20.25 o 
   6   4   3      718.93      771.82     28.40 o 
   7   4   3      977.06      998.40     37.45 o 
   8   4   3      278.88      245.55     48.41 o 
  -8   5   3       12.25       18.87     13.84 o 
  -7   5   3        3.55        6.70      9.08 o 
  -6   5   3     1611.03     1532.63     40.47 o 
  -5   5   3      738.75      830.44     24.39 o 
  -4   5   3     6103.77     5990.65     75.13 o 
  -3   5   3     4668.19     4484.12     52.86 o 
  -2   5   3     1236.26     1048.77     19.29 o 
  -1   5   3     2191.68     2214.54     35.85 o 
   0   5   3        0.39        5.86      5.85 o 
   1   5   3     1067.24     1057.83     23.41 o 
   2   5   3      399.74      327.93     16.99 o 
   3   5   3     7259.40     7080.13     83.72 o 
   4   5   3     3640.36     3531.94     58.67 o 
   5   5   3     1932.18     1979.16     41.91 o 
   6   5   3      609.33      615.34     30.99 o 
   7   5   3       49.28       43.54     15.90 o 
   8   5   3       36.33       36.72     20.29 o 
  -8   6   3      124.63      104.81     28.99 o 
  -7   6   3      203.95      203.97     23.01 o 
  -6   6   3      498.56      551.93     24.76 o 
  -5   6   3        5.97       10.85     10.85 o 
  -4   6   3       13.96       47.79     13.90 o 
  -3   6   3       90.85      102.42     12.54 o 
  -2   6   3      682.93      666.91     19.75 o 
  -1   6   3      606.21      599.04     20.45 o 
   0   6   3     1416.18     1426.35     29.52 o 
   1   6   3     2768.83     2832.70     51.01 o 
   2   6   3       82.30       80.61     11.65 o 
   3   6   3       92.71       97.22     11.03 o 
   4   6   3       40.95       52.63      7.99 o 
   5   6   3        0.30       14.95     12.52 o 
   6   6   3      454.64      510.59     27.78 o 
   7   6   3      255.51      205.21     72.59 o 
  -7   7   3        1.75       13.47     16.29 o 
  -6   7   3      391.39      387.04     36.45 o 
  -5   7   3        0.53        4.46      8.95 o 
  -4   7   3      850.44      870.58     35.87 o 
  -3   7   3      353.53      361.27     21.08 o 
  -2   7   3       69.45      107.07     14.49 o 
  -1   7   3      155.18      175.62     18.04 o 
   0   7   3       10.26       11.85      8.57 o 
   1   7   3       82.03      113.82     19.29 o 
   2   7   3        2.52       36.92     12.61 o 
   3   7   3      486.10      505.02     23.85 o 
   4   7   3      380.84      457.58     35.52 o 
   5   7   3      599.40      718.83     32.95 o 
   6   7   3       56.66       60.32     22.40 o 
   7   7   3       24.49       30.06     16.13 o 
  -7   8   3      504.09      465.27     91.46 o 
  -6   8   3      648.11      623.88     64.57 o 
  -5   8   3       63.42       38.96     15.62 o 
  -4   8   3       14.61        7.40     10.50 o 
  -3   8   3       86.43       78.63     15.03 o 
  -2   8   3      554.81      678.47     29.36 o 
  -1   8   3      798.98      919.68     32.23 o 
   0   8   3     1143.36     1264.43     32.68 o 
   1   8   3     1328.71     1446.39     38.40 o 
   2   8   3      285.68      319.06     20.35 o 
   3   8   3      383.74      346.85     26.91 o 
   4   8   3       13.99       23.56     12.15 o 
   5   8   3       89.95       81.79     28.41 o 
   6   8   3      508.52      533.52     35.05 o 
  -6   9   3        7.67        5.60     11.04 o 
  -5   9   3      134.31       65.62     25.92 o 
  -4   9   3      208.84      152.73     36.43 o 
  -3   9   3      468.65      473.13     28.36 o 
  -2   9   3       36.78       48.25     17.35 o 
  -1   9   3       52.10       47.93     14.88 o 
   0   9   3      180.21      162.07     27.25 o 
   1   9   3       45.85       59.36     14.12 o 
   2   9   3      198.93      191.70     20.60 o 
   3   9   3      279.93      238.65     49.71 o 
   4   9   3      695.15      739.16     41.88 o 
   5   9   3        6.69       19.29     14.53 o 
   6   9   3      124.71      102.79     24.71 o 
  -5  10   3        3.58        5.27     13.57 o 
  -4  10   3        9.02       -0.37      9.12 o 
  -3  10   3        2.57       -6.29     12.55 o 
  -2  10   3        0.78        4.80     13.27 o 
  -1  10   3        0.89       10.33     11.59 o 
   0  10   3       83.77      110.20     20.18 o 
   1  10   3        0.89       -2.21     10.78 o 
   2  10   3       10.58       16.04     17.89 o 
   3  10   3        0.02       -5.05      9.79 o 
   4  10   3        0.21       22.57     18.25 o 
   5  10   3       15.02       23.78     20.12 o 
  -4  11   3       56.33       41.53     16.15 o 
  -3  11   3      217.29      196.27     55.56 o 
  -2  11   3       67.21       39.97     18.38 o 
  -1  11   3       63.62       47.94     19.51 o 
   0  11   3       23.39       17.98     12.82 o 
   1  11   3       27.83       22.66     17.05 o 
   2  11   3       85.70       43.87     22.71 o 
   3  11   3       65.05       29.71     18.77 o 
  -2  12   3       27.82       32.89     17.54 o 
  -1  12   3       10.06       18.54     15.77 o 
   0  12   3      100.64       89.88     35.64 o 
   1  12   3        5.59        9.22     18.97 o 
  -9   0   4        0.76        4.12      9.90 o 
  -8   0   4      114.18      123.12     18.22 o 
  -7   0   4     2737.68     2367.16     63.48 o 
  -6   0   4     1858.94     1995.12     45.62 o 
  -5   0   4     8298.10     7755.12    134.34 o 
  -4   0   4    12009.99    11428.39    183.21 o 
  -3   0   4     7503.37     7619.24    105.56 o 
  -2   0   4      482.19      415.13     16.65 o 
  -1   0   4     2838.18     2621.71     32.38 o 
   0   0   4    40772.42    45549.68   1118.18 o 
   1   0   4    17067.33    15566.54    234.44 o 
   2   0   4     9487.21     7313.83   1123.03 o 
   3   0   4    11367.72    10236.37    136.02 o 
   4   0   4    10822.73    10676.22    142.76 o 
   5   0   4     1922.62     1840.47     38.56 o 
   6   0   4       98.85      104.12     17.19 o 
   7   0   4      186.59      159.70     38.23 o 
   8   0   4      919.10     1023.57     79.45 o 
  -9   1   4      428.09      364.45     26.20 o 
  -8   1   4      408.92      467.96     21.43 o 
  -7   1   4      710.90      770.77     22.69 o 
  -6   1   4      213.28      294.77     14.21 o 
  -5   1   4      316.22      370.14     11.61 o 
  -4   1   4      617.63      662.61     13.79 o 
  -3   1   4     4449.83     4340.17     47.59 o 
  -2   1   4    13319.27    12851.45    137.45 o 
  -1   1   4     2511.65     2479.83     52.74 o 
   0   1   4     8292.59     8215.93     69.40 o 
   1   1   4      262.32      208.15     11.46 o 
   2   1   4       57.05      104.74     12.40 o 
   3   1   4       32.92      133.09      5.60 o 
   4   1   4     1940.75     1816.71     22.52 o 
   5   1   4     1174.38     1148.31     29.12 o 
   6   1   4     2148.61     2028.45     48.97 o 
   7   1   4     1258.47     1093.59     89.03 o 
   8   1   4      162.59      109.89     47.86 o 
  -9   2   4       14.54       58.58     21.19 o 
  -8   2   4        0.50       31.49      9.65 o 
  -7   2   4      532.48      554.11     25.48 o 
  -6   2   4      521.81      533.92     17.37 o 
  -5   2   4     1920.08     1840.12     24.46 o 
  -4   2   4     2025.26     1953.30     27.12 o 
  -3   2   4     1197.70     1132.45     14.95 o 
  -2   2   4       36.01       36.52      3.50 o 
  -1   2   4    20261.26    21110.33    484.53 o 
   0   2   4     9124.72     9017.87     96.22 o 
   1   2   4      233.87      217.39     15.41 o 
   2   2   4     1553.19     1511.81     34.51 o 
   3   2   4      286.10      263.54     14.71 o 
   4   2   4     1662.61     1718.49     30.26 o 
   5   2   4        0.36       33.40     10.16 o 
   6   2   4      239.65      307.16     20.22 o 
   7   2   4        1.85      107.59     20.36 o 
   8   2   4        3.73       37.09     22.84 o 
  -8   3   4     1518.66     1478.95     35.83 o 
  -7   3   4     2079.28     2085.29     39.52 o 
  -6   3   4     1966.93     1995.21     30.98 o 
  -5   3   4        0.23       11.10      5.49 o 
  -4   3   4      451.58      453.88     13.80 o 
  -3   3   4     7666.45     7479.88     70.07 o 
  -2   3   4    10810.24    10310.05     92.47 o 
  -1   3   4    14553.07    14190.13    131.20 o 
   0   3   4    12510.87    12378.12    126.05 o 
   1   3   4     7414.94     7499.93     72.13 o 
   2   3   4        3.88       19.03      5.20 o 
   3   3   4      161.51      185.21     14.22 o 
   4   3   4     2588.78     2436.34     43.22 o 
   5   3   4      749.45      759.57     29.22 o 
   6   3   4     3517.60     3523.73     63.20 o 
   7   3   4     1933.44     1870.63     83.43 o 
   8   3   4      435.79      439.65    121.69 o 
  -8   4   4        7.16       16.50     10.68 o 
  -7   4   4      770.43      756.06     23.08 o 
  -6   4   4     1772.04     1733.49     31.90 o 
  -5   4   4     1890.80     1836.32     32.61 o 
  -4   4   4     7002.41     6858.37     74.87 o 
  -3   4   4     5107.29     4994.68     53.37 o 
  -2   4   4     4407.68     4501.02     45.86 o 
  -1   4   4     4975.98     5163.53     53.66 o 
   0   4   4      171.67      176.33      9.36 o 
   1   4   4      906.74      954.48     17.57 o 
   2   4   4     3121.21     2922.08     39.16 o 
   3   4   4     4380.22     4304.62     62.72 o 
   4   4   4     2055.40     2008.58     44.96 o 
   5   4   4      670.64      656.85     25.34 o 
   6   4   4        7.09       26.92     13.85 o 
   7   4   4        3.80       59.86     16.11 o 
   8   4   4      146.59      138.76     27.40 o 
  -8   5   4        0.03        9.91     12.07 o 
  -7   5   4       26.54       57.87     10.92 o 
  -6   5   4       35.53      104.22     10.82 o 
  -5   5   4     1112.92     1064.16     29.34 o 
  -4   5   4        6.89       27.96      7.20 o 
  -3   5   4      170.47      186.18     10.64 o 
  -2   5   4       10.66       25.07      8.07 o 
  -1   5   4      779.99      797.41     15.61 o 
   0   5   4      287.07      317.83     15.07 o 
   1   5   4      889.40      922.61     26.75 o 
   2   5   4       45.62       66.21      9.76 o 
   3   5   4       88.64      118.19      8.22 o 
   4   5   4       57.92       78.75     13.47 o 
   5   5   4      121.48      135.05     19.70 o 
   6   5   4       99.37      123.31     18.00 o 
   7   5   4       13.46       38.38     16.07 o 
   8   5   4        5.50        5.83     13.34 o 
  -8   6   4        3.78       24.10     20.14 o 
  -7   6   4      443.44      414.40     39.11 o 
  -6   6   4     1673.80     1620.90     86.28 o 
  -5   6   4      324.62      325.13     34.58 o 
  -4   6   4     1987.55     2011.38     42.28 o 
  -3   6   4      510.48      502.47     27.65 o 
  -2   6   4      140.50      139.68     12.85 o 
  -1   6   4      275.81      288.81     16.43 o 
   0   6   4     1585.40     1550.12     27.87 o 
   1   6   4     2496.48     2456.03     57.67 o 
   2   6   4     3741.14     3763.91     72.00 o 
   3   6   4     2318.08     2294.44     75.04 o 
   4   6   4      967.82      954.74     31.57 o 
   5   6   4       10.36       31.80     15.77 o 
   6   6   4       27.23       48.60     17.25 o 
   7   6   4       60.25       46.14     19.99 o 
  -7   7   4      140.85       97.11     26.99 o 
  -6   7   4      279.54      272.74     25.28 o 
  -5   7   4        4.30       12.39     10.56 o 
  -4   7   4      668.67      676.17     42.60 o 
  -3   7   4     1835.10     1925.75     53.65 o 
  -2   7   4     1313.03     1368.01     37.65 o 
  -1   7   4     2305.25     2372.53     45.37 o 
   0   7   4     2697.04     2792.59     50.13 o 
   1   7   4     1203.69     1226.68     32.87 o 
   2   7   4        1.05        2.54      6.09 o 
   3   7   4      128.76      148.59     14.36 o 
   4   7   4      492.32      536.90     26.32 o 
   5   7   4      534.33      695.22     36.50 o 
   6   7   4      338.00      283.21     86.29 o 
   7   7   4      471.46      493.74     34.17 o 
  -7   8   4        2.23        0.59     21.87 o 
  -6   8   4        1.08       -4.35     13.07 o 
  -5   8   4        5.99        5.27      8.41 o 
  -4   8   4        5.53       15.54     10.36 o 
  -3   8   4       10.82       23.89     13.92 o 
  -2   8   4       78.30       87.40     13.63 o 
  -1   8   4        0.17        3.47     10.29 o 
   0   8   4      306.20      346.50     22.33 o 
   1   8   4        0.74       23.20     11.66 o 
   2   8   4      150.55      122.79     14.53 o 
   3   8   4        1.23        4.94      8.42 o 
   4   8   4       76.72       39.88     12.82 o 
   5   8   4       95.57       90.04     31.44 o 
   6   8   4        0.19       15.70     18.69 o 
  -6   9   4       58.36       28.80     15.90 o 
  -5   9   4       26.98        1.07      9.12 o 
  -4   9   4        5.77        3.40      8.97 o 
  -3   9   4      276.32      279.83     39.07 o 
  -2   9   4      137.46      174.08     18.82 o 
  -1   9   4      117.71      167.66     20.79 o 
   0   9   4     1154.02     1352.06     42.81 o 
   1   9   4        2.31        2.05      7.58 o 
   2   9   4       56.78       64.59     18.67 o 
   3   9   4       10.25       -0.08      9.40 o 
   4   9   4      156.26       99.94     43.96 o 
   5   9   4       11.60       16.74     16.39 o 
  -5  10   4      151.60       28.30     18.08 o 
  -4  10   4      319.81      181.76     78.14 o 
  -3  10   4      197.77      101.83     39.17 o 
  -2  10   4      129.48       97.08     24.03 o 
  -1  10   4       28.46       26.39     15.79 o 
   0  10   4      227.05      275.07     23.37 o 
   1  10   4      117.00      114.33     27.26 o 
   2  10   4      254.96      189.65     61.65 o 
   3  10   4      259.81      204.71     93.28 o 
   4  10   4       98.92       60.58     35.04 o 
  -4  11   4       11.17       11.64     20.86 o 
  -3  11   4        4.06        5.18     12.52 o 
  -2  11   4        9.23       -2.87     12.34 o 
  -1  11   4       29.28       26.73     15.33 o 
   0  11   4        9.19       -1.92     12.86 o 
   1  11   4       86.36       45.23     20.73 o 
   2  11   4       13.93       14.12     14.02 o 
   3  11   4       25.55        1.95     13.75 o 
  -1  12   4        0.00       17.69     19.85 o 
   0  12   4       64.62       72.91     23.19 o 
   1  12   4       12.53       23.44     19.48 o 
  -9   1   5      162.22      118.00     17.26 o 
  -8   1   5      750.52      767.75     21.54 o 
  -7   1   5     3753.37     3446.30     56.83 o 
  -6   1   5     2876.49     2856.76     44.90 o 
  -5   1   5     4383.15     4213.14     52.41 o 
  -4   1   5     2307.65     2263.52     29.21 o 
  -3   1   5        7.96       37.97      4.89 o 
  -2   1   5      408.43      425.23     12.22 o 
  -1   1   5     3081.15     2669.82     24.95 o 
   0   1   5    15418.54    14978.57    159.45 o 
   1   1   5     6137.86     5848.81     67.27 o 
   2   1   5     8197.49     7813.87     90.78 o 
   3   1   5     8612.49     8547.42     78.72 o 
   4   1   5     2385.60     2370.46     27.84 o 
   5   1   5      290.76      308.34     16.40 o 
   6   1   5      264.57      328.36     22.75 o 
   7   1   5     1032.98     1030.87     71.94 o 
   8   1   5      803.23      867.93     46.23 o 
  -9   2   5     1318.44     1253.70     41.78 o 
  -8   2   5      690.22      680.07     26.08 o 
  -7   2   5      870.97      836.31     28.01 o 
  -6   2   5      269.56      300.73     16.81 o 
  -5   2   5     1135.54     1159.26     18.23 o 
  -4   2   5     3397.81     3408.84     35.62 o 
  -3   2   5    15353.87    15527.69    259.97 o 
  -2   2   5     3970.42     3566.65     34.90 o 
  -1   2   5     3394.03     3206.85     32.78 o 
   0   2   5    15363.49    15507.10    175.65 o 
   1   2   5       15.63       13.57      3.43 o 
   2   2   5        0.94       29.06      2.14 o 
   3   2   5     8681.92     8173.29    126.32 o 
   4   2   5     6560.56     6168.71     81.16 o 
   5   2   5     3273.17     3338.60     64.79 o 
   6   2   5     3880.76     3842.88     78.76 o 
   7   2   5      739.88      700.59     35.87 o 
   8   2   5      133.30      108.12     38.50 o 
  -8   3   5       10.59        8.58     11.44 o 
  -7   3   5      233.91      226.25     19.24 o 
  -6   3   5     1068.81     1049.89     21.13 o 
  -5   3   5      147.07      193.75     14.02 o 
  -4   3   5        7.22       57.97      7.05 o 
  -3   3   5        0.05       87.01      5.96 o 
  -2   3   5      285.45      307.90      9.02 o 
  -1   3   5      477.46      577.70     13.64 o 
   0   3   5       23.69       39.86      5.57 o 
   1   3   5     1556.47     1575.31     18.40 o 
   2   3   5     1045.36     1026.81     27.04 o 
   3   3   5      329.65      298.71     22.36 o 
   4   3   5      197.05      216.79     16.46 o 
   5   3   5      855.59      852.27     36.33 o 
   6   3   5      985.91     1089.00     49.57 o 
   7   3   5       21.71       68.25     18.54 o 
   8   3   5       66.03       68.91     23.19 o 
  -8   4   5       46.89       49.70     15.38 o 
  -7   4   5       66.88      106.52     11.31 o 
  -6   4   5      147.32      174.80     13.61 o 
  -5   4   5      181.01      199.73     10.81 o 
  -4   4   5     1118.88     1068.17     24.09 o 
  -3   4   5     5038.23     4958.49     51.96 o 
  -2   4   5     4529.29     4333.73     45.36 o 
  -1   4   5     2043.90     2060.67     24.14 o 
   0   4   5     3267.51     3332.42     42.23 o 
   1   4   5      309.43      319.85     13.97 o 
   2   4   5      115.89      172.75      9.62 o 
   3   4   5     2472.07     2485.56     45.11 o 
   4   4   5      433.26      427.03     27.99 o 
   5   4   5     1066.33     1070.80     34.38 o 
   6   4   5     1219.55     1261.37     38.54 o 
   7   4   5      417.66      408.01     39.05 o 
   8   4   5       10.21       10.33     12.32 o 
  -8   5   5      253.94      241.34     57.43 o 
  -7   5   5     1879.35     1780.62     96.09 o 
  -6   5   5     3094.34     3011.21     83.80 o 
  -5   5   5      581.34      606.89     22.85 o 
  -4   5   5     1109.31     1092.39     23.00 o 
  -3   5   5      384.24      396.65     14.97 o 
  -2   5   5        5.81        6.54      4.63 o 
  -1   5   5      872.61      851.59     17.95 o 
   0   5   5     9034.78     8982.98    110.66 o 
   1   5   5     4427.22     4293.00     56.34 o 
   2   5   5     4580.81     4418.61     65.36 o 
   3   5   5     1891.54     1793.51     36.19 o 
   4   5   5      922.98      934.24     36.68 o 
   5   5   5      108.65       89.90     18.34 o 
   6   5   5      421.52      443.00     30.50 o 
   7   5   5      977.25     1003.13     45.66 o 
  -8   6   5       96.13      106.98     35.86 o 
  -7   6   5        9.85       31.74     10.13 o 
  -6   6   5        1.26       26.45      9.97 o 
  -5   6   5      198.27      210.05     14.97 o 
  -4   6   5      404.74      377.60     19.65 o 
  -3   6   5      648.12      690.99     22.08 o 
  -2   6   5      196.37      203.88     12.70 o 
  -1   6   5     2116.02     2163.83     38.41 o 
   0   6   5      326.80      329.52     18.77 o 
   1   6   5       10.80       20.70      9.49 o 
   2   6   5       24.69       45.89     11.42 o 
   3   6   5      309.91      317.19     14.43 o 
   4   6   5      343.43      365.28     26.58 o 
   5   6   5      229.10      245.60     24.22 o 
   6   6   5      256.58      168.26     37.66 o 
   7   6   5       46.18       29.08     18.52 o 
  -7   7   5       73.67       92.84     30.55 o 
  -6   7   5      298.11      255.47     33.25 o 
  -5   7   5       97.42      101.47     12.70 o 
  -4   7   5      177.61      178.79     17.03 o 
  -3   7   5       34.95       44.94     14.76 o 
  -2   7   5        7.40       18.81      8.34 o 
  -1   7   5      135.83      160.84     16.40 o 
   0   7   5      197.46      220.47     18.33 o 
   1   7   5      271.78      338.03     21.26 o 
   2   7   5      255.65      291.37     21.60 o 
   3   7   5      300.14      283.47     21.18 o 
   4   7   5       61.47       64.58     15.26 o 
   5   7   5       19.35       27.77     15.67 o 
   6   7   5       14.74       11.74     15.21 o 
   7   7   5       73.05       45.25     26.66 o 
  -6   8   5        2.56       12.73     14.17 o 
  -5   8   5      145.24       86.99     43.78 o 
  -4   8   5      447.90      493.75     29.09 o 
  -3   8   5     1589.55     1660.03     65.81 o 
  -2   8   5      477.79      489.60     28.71 o 
  -1   8   5     1348.67     1449.42     53.01 o 
   0   8   5      474.10      507.44     27.22 o 
   1   8   5       20.10       33.37     13.35 o 
   2   8   5       23.59       19.57     11.22 o 
   3   8   5      301.89      254.73     30.37 o 
   4   8   5      862.05     1001.26     38.36 o 
   5   8   5      268.26      156.75     80.64 o 
   6   8   5      500.94      546.96     36.16 o 
  -6   9   5      131.30       90.56     30.30 o 
  -5   9   5       14.73       15.06     15.18 o 
  -4   9   5      254.29      152.18     68.58 o 
  -3   9   5       19.22        5.96     10.77 o 
  -2   9   5        5.27       13.01     11.51 o 
  -1   9   5       60.29       59.98     20.93 o 
   0   9   5      345.68      410.02     27.01 o 
   1   9   5      212.78      188.77     23.67 o 
   2   9   5      146.19      101.71     20.58 o 
   3   9   5       38.08       17.29     10.45 o 
   4   9   5       99.17       37.64     20.61 o 
   5   9   5       63.25       31.65     24.22 o 
  -5  10   5        0.71        4.62     11.16 o 
  -4  10   5       15.72       -5.43     15.59 o 
  -3  10   5        5.82       10.05     14.53 o 
  -2  10   5        2.13        7.02     10.59 o 
  -1  10   5        6.17        9.94     12.21 o 
   0  10   5      113.42      116.80     30.45 o 
   1  10   5       29.93       24.56     15.33 o 
   2  10   5        6.42        0.98      9.41 o 
   3  10   5       10.71        8.90     13.86 o 
   4  10   5      111.34       68.76     36.12 o 
  -3  11   5        1.43       11.07     15.21 o 
  -2  11   5        0.02       23.49     20.67 o 
  -1  11   5       94.27       87.61     23.12 o 
   0  11   5       21.95       41.89     20.33 o 
   1  11   5      173.78      157.94     49.23 o 
   2  11   5       99.48       47.72     22.91 o 
   3  11   5      183.97       81.43     58.05 o 
  -1  12   5        3.56       -3.42     15.62 o 
   0  12   5        1.62       10.50     16.16 o 
  -9   0   6      783.83      644.91     46.66 o 
  -8   0   6     2424.64     2420.12     58.52 o 
  -7   0   6     5641.02     5460.96     89.86 o 
  -6   0   6     6975.21     6881.50    106.40 o 
  -5   0   6     2264.80     2216.11     42.42 o 
  -4   0   6       73.98      116.93      7.67 o 
  -3   0   6      121.19      142.67      6.10 o 
  -2   0   6     3104.30     2883.06     36.11 o 
  -1   0   6    15635.67    16226.85    235.28 o 
   0   0   6    24204.44    23891.73    558.49 o 
   1   0   6    24301.69    24028.22    408.78 o 
   2   0   6     5184.19     5098.72     92.55 o 
   3   0   6      425.43      472.14     26.84 o 
   4   0   6      319.39      322.90     19.93 o 
   5   0   6        1.92       10.58      9.28 o 
   6   0   6     1658.68     1490.58    173.01 o 
   7   0   6     2218.27     2501.62    103.28 o 
   8   0   6      892.86      941.89     84.23 o 
  -9   1   6      196.12      186.65     22.98 o 
  -8   1   6       65.05      100.67     13.71 o 
  -7   1   6       65.00      126.05     11.85 o 
  -6   1   6      619.27      659.93     15.93 o 
  -5   1   6     2191.53     2210.35     27.36 o 
  -4   1   6     2448.63     2438.83     24.69 o 
  -3   1   6     7731.56     7943.70     96.55 o 
  -2   1   6     1304.23     1294.32     24.18 o 
  -1   1   6     1187.96     1105.40     13.48 o 
   0   1   6      544.96      612.74     11.10 o 
   1   1   6     4241.67     4100.64     50.36 o 
   2   1   6     4254.88     4079.00     49.88 o 
   3   1   6     5236.47     5158.44     61.43 o 
   4   1   6     3776.30     3631.85     38.65 o 
   5   1   6      658.81      702.70     22.88 o 
   6   1   6      902.49      864.06     46.04 o 
   7   1   6      243.33      230.40     24.38 o 
   8   1   6       71.28       78.99     30.98 o 
  -9   2   6        5.06       24.73     14.11 o 
  -8   2   6       68.30       60.52     11.30 o 
  -7   2   6      139.57      149.60     13.79 o 
  -6   2   6     1128.06     1072.20     26.82 o 
  -5   2   6      423.02      450.54     13.47 o 
  -4   2   6      213.75      274.32     10.65 o 
  -3   2   6     1247.04     1361.14     26.05 o 
  -2   2   6     1154.60     1131.26     20.53 o 
  -1   2   6     3503.34     3355.35     34.60 o 
   0   2   6     1084.91     1113.98     19.43 o 
   1   2   6     1753.99     1811.98     27.97 o 
   2   2   6       85.56       91.66      6.85 o 
   3   2   6       26.67      135.88     16.48 o 
   4   2   6        1.23      119.56     13.96 o 
   5   2   6       61.21      112.57     15.58 o 
   6   2   6      483.02      508.97     24.06 o 
   7   2   6      345.75      338.29     27.12 o 
   8   2   6      100.62       61.18     24.27 o 
  -8   3   6       71.95       89.76     16.55 o 
  -7   3   6       29.24       46.80      9.06 o 
  -6   3   6      874.48      860.52     20.90 o 
  -5   3   6     2140.83     2128.92     32.04 o 
  -4   3   6     6422.66     6193.54    112.04 o 
  -3   3   6    12045.02    12500.21    116.25 o 
  -2   3   6     1565.17     1376.20     23.10 o 
  -1   3   6     1491.65     1492.41     21.00 o 
   0   3   6        1.52        4.26      3.15 o 
   1   3   6     3922.90     3697.32     44.68 o 
   2   3   6      803.98      698.22     24.07 o 
   3   3   6     7287.98     7293.82    115.87 o 
   4   3   6     3293.91     3249.84     52.56 o 
   5   3   6      877.88      982.38     34.68 o 
   6   3   6      669.73      700.94     31.46 o 
   7   3   6       17.77       15.92     14.59 o 
   8   3   6        7.45        1.82     14.29 o 
  -8   4   6      489.13      518.94     37.56 o 
  -7   4   6     1066.59     1067.05     38.32 o 
  -6   4   6      417.64      447.20     18.15 o 
  -5   4   6     1682.86     1569.02     29.14 o 
  -4   4   6      401.12      438.98     13.54 o 
  -3   4   6      525.29      568.33     13.18 o 
  -2   4   6     3036.74     3061.52     36.75 o 
  -1   4   6     3945.58     3973.07     44.01 o 
   0   4   6     6536.28     6515.26     73.87 o 
   1   4   6     4985.62     4997.91     52.98 o 
   2   4   6      370.07      365.47     18.62 o 
   3   4   6      585.66      607.73     25.54 o 
   4   4   6      403.44      436.72     22.81 o 
   5   4   6      396.60      469.83     29.53 o 
   6   4   6      364.49      439.74     29.35 o 
   7   4   6      913.25      859.52     50.98 o 
   8   4   6      349.79      192.93     72.22 o 
  -8   5   6        0.44       26.12     24.97 o 
  -7   5   6       23.65       41.47      8.29 o 
  -6   5   6       58.38       67.21     10.96 o 
  -5   5   6       37.88       36.66      9.66 o 
  -4   5   6      701.25      648.65     19.21 o 
  -3   5   6      410.63      388.62     14.28 o 
  -2   5   6       26.06       27.02      6.32 o 
  -1   5   6     1363.96     1436.10     28.10 o 
   0   5   6      168.06      181.33     11.72 o 
   1   5   6        8.99       27.05      9.23 o 
   2   5   6       38.73       65.82      8.77 o 
   3   5   6        0.22       26.90     11.53 o 
   4   5   6       80.23       87.84     13.60 o 
   5   5   6      273.78      290.34     26.57 o 
   6   5   6       87.69       80.04     19.99 o 
   7   5   6       17.09       63.28     27.59 o 
  -7   6   6     1116.34     1219.35     52.01 o 
  -6   6   6     1143.33     1270.48     58.79 o 
  -5   6   6      741.60      727.30     44.73 o 
  -4   6   6      179.59      168.20     13.92 o 
  -3   6   6      242.22      246.22     13.74 o 
  -2   6   6     1058.72     1051.16     25.54 o 
  -1   6   6     2851.12     2903.91     44.39 o 
   0   6   6     1981.64     2092.77     52.98 o 
   1   6   6     1871.45     1933.31     39.56 o 
   2   6   6      286.53      307.80     19.74 o 
   3   6   6      743.22      750.36     33.91 o 
   4   6   6        6.42       17.61     11.33 o 
   5   6   6      252.31      279.35     26.83 o 
   6   6   6      210.69      170.71     54.22 o 
   7   6   6      738.38      789.82     41.84 o 
  -7   7   6       10.86        9.30     17.22 o 
  -6   7   6      416.91      338.43     74.42 o 
  -5   7   6      682.41      655.62     55.99 o 
  -4   7   6     2038.08     2016.19     71.03 o 
  -3   7   6     3165.85     3155.81     88.09 o 
  -2   7   6     1427.46     1431.56     38.58 o 
  -1   7   6      151.49      141.46     14.09 o 
   0   7   6       10.31       10.52     10.83 o 
   1   7   6        8.99        1.96      7.82 o 
   2   7   6      134.84      155.63     13.75 o 
   3   7   6     1812.74     1751.83     41.31 o 
   4   7   6      785.39      835.86     40.94 o 
   5   7   6      414.68      433.56     58.64 o 
   6   7   6      225.91      176.65     57.28 o 
  -6   8   6      160.91      183.90     43.08 o 
  -5   8   6        0.74        5.20      8.02 o 
  -4   8   6       19.50       10.99      8.80 o 
  -3   8   6        2.14       -3.40      5.99 o 
  -2   8   6       85.74       85.67     13.58 o 
  -1   8   6       15.31       24.13     11.14 o 
   0   8   6       27.40       27.30     14.38 o 
   1   8   6       44.98       47.09     12.54 o 
   2   8   6        0.09       -1.95      9.78 o 
   3   8   6        1.70       15.15     10.95 o 
   4   8   6       29.18       10.50     15.89 o 
   5   8   6       73.05       47.75     26.38 o 
   6   8   6       10.14        6.48     13.16 o 
  -6   9   6      123.93      142.15     70.11 o 
  -5   9   6       17.58        8.39     10.96 o 
  -4   9   6       58.81       23.16     17.53 o 
  -3   9   6      495.37      566.35     29.49 o 
  -2   9   6       13.21       23.85     17.00 o 
  -1   9   6       24.99       16.75     12.87 o 
   0   9   6       89.70      108.29     21.35 o 
   1   9   6       64.92       59.04     16.21 o 
   2   9   6      100.51       59.44     31.52 o 
   3   9   6      292.66      244.98     83.52 o 
   4   9   6      107.41       62.38     31.57 o 
   5   9   6       79.13       36.50     22.06 o 
  -5  10   6       27.00        1.13      9.54 o 
  -4  10   6        0.72       -2.66     13.83 o 
  -3  10   6       48.72       12.56     11.57 o 
  -2  10   6      105.71      115.42     20.32 o 
  -1  10   6      152.02      193.78     28.83 o 
   0  10   6      632.04      742.51     39.57 o 
   1  10   6       74.33       82.15     19.78 o 
   2  10   6       40.69       19.30     18.70 o 
   3  10   6        4.11       -2.61     10.40 o 
   4  10   6       40.33        4.47     13.53 o 
  -3  11   6        2.98       17.80     19.01 o 
  -2  11   6        0.41        7.45     14.09 o 
  -1  11   6        0.04        2.56     16.06 o 
   0  11   6       42.10       43.12     19.63 o 
   1  11   6        4.42       12.34     16.44 o 
   2  11   6       25.58       12.41     13.22 o 
   3  11   6        1.52        3.53     15.64 o 
  -9   1   7      895.86      797.61     36.71 o 
  -8   1   7     1140.48     1096.12     29.89 o 
  -7   1   7     1546.78     1573.83     32.78 o 
  -6   1   7      128.89      152.14      8.30 o 
  -5   1   7      233.25      251.32      9.98 o 
  -4   1   7      422.32      464.04      8.23 o 
  -3   1   7     3070.69     2870.48     39.44 o 
  -2   1   7    15661.70    15151.36    195.55 o 
  -1   1   7     7972.81     8309.28     83.97 o 
   0   1   7     4195.40     4047.37     43.58 o 
   1   1   7    10099.44    10040.72    114.02 o 
   2   1   7      283.57      277.38     13.51 o 
   3   1   7       58.91       97.93     13.22 o 
   4   1   7     1111.56     1087.55     21.65 o 
   5   1   7     1078.46     1051.19     32.22 o 
   6   1   7     2823.51     2819.29    126.50 o 
   7   1   7     1585.46     1661.62     58.75 o 
   8   1   7      109.08       59.71     31.85 o 
  -8   2   7      107.16      113.47     21.24 o 
  -7   2   7     1237.25     1144.30     24.38 o 
  -6   2   7     2652.61     2708.23     33.04 o 
  -5   2   7     1765.70     1856.75     22.35 o 
  -4   2   7     5719.73     5632.34    108.09 o 
  -3   2   7     5223.25     5175.53     76.94 o 
  -2   2   7     1661.68     1705.74     35.09 o 
  -1   2   7      526.57      511.77     12.49 o 
   0   2   7    10080.05     9825.55    116.11 o 
   1   2   7     5048.02     4855.11     51.41 o 
   2   2   7     3832.21     3682.13     40.92 o 
   3   2   7     8652.14     8633.70    115.03 o 
   4   2   7     5464.63     5307.92     71.11 o 
   5   2   7     1455.59     1397.47     56.78 o 
   6   2   7        4.59       19.57     12.95 o 
   7   2   7      183.63      191.93     23.82 o 
   8   2   7      336.09      295.71    138.43 o 
  -8   3   7       62.21       98.21     19.00 o 
  -7   3   7      145.81      163.33     15.86 o 
  -6   3   7       82.36      149.34     12.78 o 
  -5   3   7      876.89      846.98     18.73 o 
  -4   3   7      719.20      720.04     25.17 o 
  -3   3   7      134.60      183.42     15.72 o 
  -2   3   7      444.59      431.30      8.74 o 
  -1   3   7     2191.75     2191.74     23.56 o 
   0   3   7     2787.79     2791.11     36.75 o 
   1   3   7     1264.63     1311.04     28.60 o 
   2   3   7      311.32      375.85     11.55 o 
   3   3   7       99.10      155.65     21.17 o 
   4   3   7        9.48       63.05     14.81 o 
   5   3   7      175.56      205.56     28.27 o 
   6   3   7      147.85      116.95     21.94 o 
   7   3   7      124.15      109.53     28.83 o 
   8   3   7        6.77       18.57     21.31 o 
  -8   4   7       51.58       80.86     24.28 o 
  -7   4   7      605.42      594.77     36.73 o 
  -6   4   7     1421.99     1350.23     48.92 o 
  -5   4   7     1582.48     1413.32     64.24 o 
  -4   4   7     2648.50     2451.39     37.87 o 
  -3   4   7     1469.29     1430.25     18.97 o 
  -2   4   7      214.81      181.51     10.62 o 
  -1   4   7     4609.24     4548.40     49.93 o 
   0   4   7     1968.17     2046.87     30.47 o 
   1   4   7       21.28       30.73      5.12 o 
   2   4   7     1715.39     1776.80     42.63 o 
   3   4   7     3060.88     3167.57     66.68 o 
   4   4   7     1096.51     1074.07     37.13 o 
   5   4   7        1.25       29.81     13.59 o 
   6   4   7       51.34       57.94     17.27 o 
   7   4   7       56.67       47.03     18.25 o 
  -8   5   7      708.19      721.93     42.96 o 
  -7   5   7      709.68      719.94     30.41 o 
  -6   5   7      420.70      361.71     52.84 o 
  -5   5   7        2.84        6.08      5.30 o 
  -4   5   7      754.76      762.22     22.61 o 
  -3   5   7     2530.22     2504.42     35.11 o 
  -2   5   7     1100.24     1072.15     27.81 o 
  -1   5   7     4011.20     4002.28     53.27 o 
   0   5   7     6583.53     6642.55     82.73 o 
   1   5   7     2050.02     1950.97     45.83 o 
   2   5   7       19.71       34.15     16.87 o 
   3   5   7      246.77      239.75     22.76 o 
   4   5   7      910.32      887.93     32.65 o 
   5   5   7     1552.91     1630.27     53.09 o 
   6   5   7     1037.15     1047.65     39.20 o 
   7   5   7     1257.22     1321.31     56.94 o 
  -7   6   7      200.77      220.34     31.48 o 
  -6   6   7      529.20      580.26     43.03 o 
  -5   6   7      161.56      172.65     15.71 o 
  -4   6   7      688.80      675.20     32.18 o 
  -3   6   7      619.11      641.69     20.58 o 
  -2   6   7      597.02      609.98     19.00 o 
  -1   6   7       27.72       31.54     12.39 o 
   0   6   7       36.76       37.79      9.18 o 
   1   6   7      154.16      176.82     13.13 o 
   2   6   7      417.51      438.60     18.09 o 
   3   6   7      174.60      170.94     22.72 o 
   4   6   7       49.14       57.12     15.17 o 
   5   6   7      122.77       63.94     23.99 o 
   6   6   7       32.99       57.51     22.87 o 
   7   6   7       70.07       66.39     27.79 o 
  -7   7   7      165.46      219.35     37.98 o 
  -6   7   7       29.21       41.90     12.26 o 
  -5   7   7        4.68        7.79      8.55 o 
  -4   7   7       82.92       75.48     12.71 o 
  -3   7   7      117.38      117.07     12.11 o 
  -2   7   7       67.19       83.13     11.80 o 
  -1   7   7        2.91        7.32     11.48 o 
   0   7   7     1877.82     2017.28     42.61 o 
   1   7   7       56.97       45.14     25.04 o 
   2   7   7      243.52      277.61     19.95 o 
   3   7   7       23.09       38.55     11.97 o 
   4   7   7       32.18       33.89     16.23 o 
   5   7   7       65.87       30.07     17.83 o 
   6   7   7       29.81       25.95     18.67 o 
  -6   8   7      809.67      974.51     84.51 o 
  -5   8   7      212.93      135.20     67.00 o 
  -4   8   7      451.50      441.30     28.88 o 
  -3   8   7      353.40      336.70     21.54 o 
  -2   8   7       39.60       30.96     12.19 o 
  -1   8   7       47.67       41.79     14.30 o 
   0   8   7      310.54      353.84     24.56 o 
   1   8   7      526.99      521.84     37.93 o 
   2   8   7     1167.90     1369.92     56.88 o 
   3   8   7     1337.18     1423.27     45.97 o 
   4   8   7      226.24      108.81     60.64 o 
   5   8   7      200.79      128.59     59.57 o 
   6   8   7        6.20       24.58     21.27 o 
  -6   9   7      165.05      136.61    114.39 o 
  -5   9   7       32.48       10.91     18.18 o 
  -4   9   7        6.99        0.57      8.45 o 
  -3   9   7      144.48       66.42     33.35 o 
  -2   9   7       32.06       36.19     15.26 o 
  -1   9   7      352.30      366.39     26.83 o 
   0   9   7       20.41        6.36     11.18 o 
   1   9   7      561.75      565.62     44.00 o 
   2   9   7       26.47       24.14     16.21 o 
   3   9   7       42.28       27.31     11.24 o 
   4   9   7       91.88       58.92     35.38 o 
   5   9   7      105.61       54.69     29.86 o 
  -5  10   7        0.13      -25.29     37.78 o 
  -4  10   7        0.65       -0.56     12.00 o 
  -3  10   7       54.47       18.25     12.72 o 
  -2  10   7        2.77       17.18     18.71 o 
  -1  10   7        2.31        5.82     13.73 o 
   0  10   7       34.54       35.72     16.19 o 
   1  10   7       38.81       11.80     14.15 o 
   2  10   7        7.68       -5.51     13.32 o 
   3  10   7       40.44       17.85     18.83 o 
   4  10   7        1.10       13.43     16.99 o 
  -3  11   7       71.48       16.85     20.82 o 
  -2  11   7       57.26      109.31     26.52 o 
  -1  11   7       91.07      107.31     29.55 o 
   0  11   7      177.91      183.29     29.16 o 
   1  11   7       90.71       87.10     38.27 o 
   2  11   7       12.12        6.09     11.97 o 
  -9   0   8     1416.55     1440.57    134.76 o 
  -8   0   8     1153.44     1147.57     41.67 o 
  -7   0   8      920.61      897.25     27.23 o 
  -6   0   8       17.88       37.39     10.52 o 
  -5   0   8     1325.69     1346.75     24.61 o 
  -4   0   8     7550.44     7745.47    118.20 o 
  -3   0   8    16874.78    18173.96    374.66 o 
  -2   0   8     2628.74     2492.06     51.52 o 
  -1   0   8     8616.32     8504.18    120.06 o 
   0   0   8    14244.54    13817.22    301.05 o 
   1   0   8      225.18      235.49     14.30 o 
   2   0   8       25.57       44.76     13.66 o 
   3   0   8     1397.57     1245.17     38.35 o 
   4   0   8     3530.01     3454.69     68.85 o 
   5   0   8      354.88      397.17     48.58 o 
   6   0   8     2200.72     2320.36     93.02 o 
   7   0   8      398.75      445.05     46.13 o 
   8   0   8       45.63       58.09     66.81 o 
  -9   1   8        5.42       22.30     24.01 o 
  -8   1   8       34.49       40.42     16.33 o 
  -7   1   8      313.37      316.55     15.26 o 
  -6   1   8     2052.07     2048.31     27.30 o 
  -5   1   8      347.27      396.43      9.82 o 
  -4   1   8      198.93      221.44      8.66 o 
  -3   1   8      796.51      852.04     18.85 o 
  -2   1   8      286.02      296.68     13.25 o 
  -1   1   8     3668.35     3679.21     37.47 o 
   0   1   8     2216.24     2112.73     28.34 o 
   1   1   8     5473.05     5637.53     67.16 o 
   2   1   8     1638.99     1546.10     34.27 o 
   3   1   8     2288.97     2220.80     43.93 o 
   4   1   8        0.44       29.09      6.36 o 
   5   1   8       91.74       81.43      9.44 o 
   6   1   8      525.41      654.74     35.70 o 
   7   1   8      176.63      193.40     33.84 o 
   8   1   8      218.10      195.66     81.00 o 
  -8   2   8       76.51      109.83     24.27 o 
  -7   2   8        7.58       59.93      7.44 o 
  -6   2   8       20.23       74.95      7.13 o 
  -5   2   8      568.08      596.29     26.48 o 
  -4   2   8      352.81      353.78     19.52 o 
  -3   2   8     2233.97     2200.74     40.38 o 
  -2   2   8      121.48       72.53     10.12 o 
  -1   2   8     1979.73     1898.74     28.05 o 
   0   2   8      195.06      186.07     10.02 o 
   1   2   8      507.16      490.57     21.88 o 
   2   2   8     1064.36     1054.62     22.22 o 
   3   2   8      698.08      670.82     11.89 o 
   4   2   8      532.28      557.01     19.75 o 
   5   2   8      764.98      814.28     34.40 o 
   6   2   8      798.81      778.25     49.61 o 
   7   2   8      349.63      312.71     42.00 o 
   8   2   8       52.58       48.78     24.48 o 
  -8   3   8      543.86      556.20     30.64 o 
  -7   3   8     2995.92     2847.26     87.03 o 
  -6   3   8     6721.84     6316.41    164.71 o 
  -5   3   8     2297.10     2321.12     65.74 o 
  -4   3   8     3705.13     3483.59    107.37 o 
  -3   3   8      364.51      350.45     16.50 o 
  -2   3   8        8.93       17.32      3.11 o 
  -1   3   8     1155.61     1078.00     17.03 o 
   0   3   8    11769.27    11709.81    134.92 o 
   1   3   8     4028.83     4045.15     62.66 o 
   2   3   8     3973.44     3844.97     50.44 o 
   3   3   8     3516.34     3528.24     85.84 o 
   4   3   8      444.78      494.45     22.37 o 
   5   3   8      275.03      274.67     23.53 o 
   6   3   8      175.60      182.10     22.85 o 
   7   3   8      546.74      551.87     52.48 o 
  -8   4   8      297.10      328.61     36.57 o 
  -7   4   8      215.41      206.50     23.84 o 
  -6   4   8      135.23      142.20     24.15 o 
  -5   4   8      438.59      528.85     36.93 o 
  -4   4   8     3000.76     2993.04     57.57 o 
  -3   4   8     4195.43     4300.60     49.11 o 
  -2   4   8     4298.76     4198.38     54.56 o 
  -1   4   8      191.03      200.05      8.86 o 
   0   4   8     2405.65     2462.59     29.04 o 
   1   4   8        0.05        4.96      4.93 o 
   2   4   8      124.05      133.09     10.90 o 
   3   4   8     2176.65     2216.46     58.44 o 
   4   4   8     2514.33     2390.02     61.47 o 
   5   4   8      672.11      721.99     41.43 o 
   6   4   8      924.09      944.76     61.98 o 
   7   4   8      465.46      429.49     43.04 o 
  -8   5   8        0.04        4.40     15.53 o 
  -7   5   8        4.79       12.45     13.79 o 
  -6   5   8        0.38        5.83      5.29 o 
  -5   5   8       70.78       57.00     16.28 o 
  -4   5   8       97.97       68.37      7.72 o 
  -3   5   8       22.20       28.90      5.85 o 
  -2   5   8       53.37       57.00      8.14 o 
  -1   5   8      165.19      199.89     14.43 o 
   0   5   8      213.99      253.30     10.82 o 
   1   5   8        3.56       20.09      6.55 o 
   2   5   8       22.74       15.49     11.25 o 
   3   5   8        0.07       10.51     14.60 o 
   4   5   8       11.69       22.57     12.31 o 
   5   5   8        9.24       36.20     15.13 o 
   6   5   8       17.13       23.97     17.01 o 
   7   5   8       10.05       27.51     17.12 o 
  -7   6   8       44.69       41.21     22.17 o 
  -6   6   8       13.02       11.02      8.14 o 
  -5   6   8       27.00       34.44      7.95 o 
  -4   6   8      395.05      397.36     26.26 o 
  -3   6   8     1553.38     1589.61     32.09 o 
  -2   6   8     2787.97     2896.33     58.32 o 
  -1   6   8      167.37      190.11     14.37 o 
   0   6   8      531.06      608.17     20.46 o 
   1   6   8        9.05       15.14      8.58 o 
   2   6   8       54.96       60.61     15.13 o 
   3   6   8      457.30      468.17     28.47 o 
   4   6   8      418.46      501.12     30.17 o 
   5   6   8      463.18      495.81     75.95 o 
   6   6   8      217.31      175.15     58.31 o 
   7   6   8      381.93      275.49     85.31 o 
  -7   7   8      577.23      802.97     59.40 o 
  -6   7   8      545.12      661.23     52.67 o 
  -5   7   8      365.74      301.58     92.07 o 
  -4   7   8      474.92      439.97     41.23 o 
  -3   7   8      150.47      146.49     22.19 o 
  -2   7   8      250.71      300.53     17.03 o 
  -1   7   8        1.23        4.66      7.07 o 
   0   7   8     2962.49     3092.38     73.22 o 
   1   7   8      162.27      164.28     15.49 o 
   2   7   8      594.15      621.57     29.47 o 
   3   7   8      211.28      208.28     24.70 o 
   4   7   8      136.59       64.89     24.78 o 
   5   7   8        8.52        2.60     11.27 o 
   6   7   8       27.60       28.82     21.47 o 
  -6   8   8       68.51       80.52     40.34 o 
  -5   8   8       76.87       40.13     20.98 o 
  -4   8   8       64.82       44.03     15.53 o 
  -3   8   8        0.91       -3.06      9.29 o 
  -2   8   8      100.23       90.48     18.55 o 
  -1   8   8       57.91       60.73     14.46 o 
   0   8   8      105.48      112.47     18.51 o 
   1   8   8        0.55      -11.11     11.45 o 
   2   8   8       63.91       47.68     19.62 o 
   3   8   8       78.06       43.10     18.86 o 
   4   8   8        0.50       17.71     18.42 o 
   5   8   8        0.66       -5.79     13.91 o 
  -5   9   8      101.81       44.14     52.05 o 
  -4   9   8      214.70       77.21     44.08 o 
  -3   9   8        0.05       -0.11      8.65 o 
  -2   9   8        7.88       11.50     12.33 o 
  -1   9   8      311.28      317.13     60.78 o 
   0   9   8      323.60      342.61     27.33 o 
   1   9   8      143.01      208.11     33.68 o 
   2   9   8      161.78      158.95     33.52 o 
   3   9   8      275.72       59.78     47.38 o 
   4   9   8       64.20       39.68     28.53 o 
   5   9   8       20.25       17.37     18.29 o 
  -4  10   8       90.45       34.70     27.96 o 
  -3  10   8      610.63      641.11     40.78 o 
  -2  10   8      219.45      194.81     50.61 o 
  -1  10   8      273.20      312.28     40.97 o 
   0  10   8       14.32       26.75     16.13 o 
   1  10   8       21.94       10.96     13.04 o 
   2  10   8        8.81        3.73      8.67 o 
   3  10   8       45.85        4.87     14.18 o 
   4  10   8      147.30       72.27     45.97 o 
  -3  11   8        2.75        9.88     15.11 o 
  -2  11   8       12.94       50.61     20.93 o 
  -1  11   8        8.43        8.01     18.75 o 
   0  11   8       97.27       65.08     24.84 o 
   1  11   8       26.52       11.28     13.52 o 
   2  11   8       13.71        2.66      9.77 o 
  -8   1   9       43.33       55.73     14.72 o 
  -7   1   9      565.67      524.43     14.48 o 
  -6   1   9      207.53      228.05      9.80 o 
  -5   1   9     1981.06     1900.49     19.53 o 
  -4   1   9     4701.70     4671.48     84.64 o 
  -3   1   9     8122.38     8231.23    108.84 o 
  -2   1   9     3762.02     3398.86     30.99 o 
  -1   1   9     3499.81     3342.16     36.30 o 
   0   1   9      259.35      260.95     11.24 o 
   1   1   9      700.45      610.61     16.70 o 
   2   1   9      779.57      699.34     20.58 o 
   3   1   9     2726.40     2741.48     48.54 o 
   4   1   9     8321.95     7952.53    148.66 o 
   5   1   9        2.98        5.60      4.54 o 
   6   1   9      785.57      834.98     55.03 o 
   7   1   9       16.35        3.75     10.86 o 
   8   1   9        3.49       41.35     24.30 o 
  -8   2   9      833.50      784.32     47.82 o 
  -7   2   9     2385.43     2385.81     56.59 o 
  -6   2   9     1182.66     1227.21     32.78 o 
  -5   2   9     1036.20     1019.96     33.60 o 
  -4   2   9       29.09       48.04     22.94 o 
  -3   2   9      364.79      357.13     15.80 o 
  -2   2   9     1350.67     1268.05     12.86 o 
  -1   2   9     7877.79     7678.10     89.80 o 
   0   2   9     7427.85     7246.74     75.59 o 
   1   2   9     9027.85     9141.69     96.97 o 
   2   2   9     2929.77     2969.11     40.02 o 
   3   2   9      158.21      180.93     11.73 o 
   4   2   9      133.54      125.76     19.73 o 
   5   2   9      368.43      376.64     26.16 o 
   6   2   9     1392.30     1402.42     88.11 o 
   7   2   9     1084.28     1019.17    124.56 o 
  -8   3   9        7.18       47.71     19.78 o 
  -7   3   9        2.43       57.60     13.78 o 
  -6   3   9      501.08      514.05     23.79 o 
  -5   3   9      192.09      209.50     21.54 o 
  -4   3   9      152.22      177.01     16.51 o 
  -3   3   9     1286.62     1340.94     36.44 o 
  -2   3   9     1241.23     1411.75     16.74 o 
  -1   3   9       89.09       85.33      7.49 o 
   0   3   9     1338.32     1334.97     26.01 o 
   1   3   9        0.11       14.33      5.82 o 
   2   3   9      255.47      299.18     14.27 o 
   3   3   9       92.54      134.32     19.12 o 
   4   3   9        0.28       10.89     10.14 o 
   5   3   9       16.92       10.71     14.18 o 
   6   3   9        4.22       15.72     15.83 o 
   7   3   9        7.58       19.62     20.56 o 
  -8   4   9      165.89      137.10     26.43 o 
  -7   4   9     1292.40     1374.12     44.57 o 
  -6   4   9      848.86      868.90     53.79 o 
  -5   4   9      230.79      242.24     32.17 o 
  -4   4   9      691.56      692.24     32.93 o 
  -3   4   9      117.23      175.01     15.94 o 
  -2   4   9      939.88      933.12     18.72 o 
  -1   4   9      685.63      640.51     14.28 o 
   0   4   9     2893.48     2786.04     38.34 o 
   1   4   9     1238.12     1242.48     25.36 o 
   2   4   9     1680.29     1689.09     30.27 o 
   3   4   9      180.63      223.50     21.20 o 
   4   4   9       73.59       81.88     21.93 o 
   5   4   9       77.97       93.88     24.11 o 
   6   4   9      330.20      369.75     39.17 o 
   7   4   9      428.16      394.60     40.02 o 
  -8   5   9       29.26       41.87     22.29 o 
  -7   5   9        7.22       16.65     12.17 o 
  -6   5   9      327.53      412.05     31.42 o 
  -5   5   9      830.47      949.90     38.80 o 
  -4   5   9     1177.33     1140.57     38.47 o 
  -3   5   9     3141.96     3157.19     54.04 o 
  -2   5   9     1719.59     1725.69     35.67 o 
  -1   5   9        4.33        1.91      3.88 o 
   0   5   9        0.13        7.68      5.64 o 
   1   5   9      994.74      977.97     28.25 o 
   2   5   9     1282.80     1338.38     36.35 o 
   3   5   9     4052.53     3995.36     88.83 o 
   4   5   9     1510.67     1437.70     49.15 o 
   5   5   9     1512.11     1665.11     59.46 o 
   6   5   9      304.97      102.34     69.52 o 
   7   5   9       13.96        3.85     11.44 o 
  -7   6   9      110.47      108.11     24.92 o 
  -6   6   9      224.82      328.77     44.23 o 
  -5   6   9      300.39      380.74     31.56 o 
  -4   6   9        1.07        8.47      6.42 o 
  -3   6   9       18.98       24.16      9.66 o 
  -2   6   9       40.91       52.75      9.81 o 
  -1   6   9      459.43      480.57     23.34 o 
   0   6   9      912.37      930.75     20.53 o 
   1   6   9      342.35      357.18     19.47 o 
   2   6   9        1.86       -6.98     15.53 o 
   3   6   9      149.43      151.50     21.28 o 
   4   6   9        3.11       20.53     13.44 o 
   5   6   9      161.32       59.85     43.28 o 
   6   6   9       46.60       36.15     19.59 o 
  -7   7   9        3.87       12.15     23.31 o 
  -6   7   9      108.88      161.50     38.35 o 
  -5   7   9      281.00      200.32     60.30 o 
  -4   7   9       38.23       50.93      9.79 o 
  -3   7   9      729.34      708.43     26.61 o 
  -2   7   9       35.03       45.09     15.41 o 
  -1   7   9      738.94      756.30     27.48 o 
   0   7   9       36.75       34.71     11.59 o 
   1   7   9        9.29       10.86      8.30 o 
   2   7   9       14.21       32.52     13.81 o 
   3   7   9      158.33      122.60     35.11 o 
   4   7   9       14.32        8.25     13.33 o 
   5   7   9      137.49       33.25     28.24 o 
   6   7   9       67.33       22.25     19.25 o 
  -6   8   9      296.78      289.23    117.40 o 
  -5   8   9      107.58      118.77     46.21 o 
  -4   8   9        8.07       -1.08      6.45 o 
  -3   8   9      232.23      290.07     32.09 o 
  -2   8   9       17.20       26.42     12.03 o 
  -1   8   9      445.91      517.82     36.63 o 
   0   8   9     1946.55     2124.75     77.08 o 
   1   8   9      405.11      492.02     26.53 o 
   2   8   9      213.00      146.94     51.12 o 
   3   8   9       82.61       28.80     20.40 o 
   4   8   9        2.58        2.31     11.58 o 
   5   8   9       78.29       47.10     26.39 o 
  -5   9   9       76.40       61.73     62.57 o 
  -4   9   9      206.14       90.63     62.05 o 
  -3   9   9      156.23       78.04     51.32 o 
  -2   9   9      293.21      221.52     50.08 o 
  -1   9   9        3.57        2.65     12.99 o 
   0   9   9        0.26       -1.55     14.54 o 
   1   9   9        9.30       22.98     14.26 o 
   2   9   9       45.32       38.50     23.57 o 
   3   9   9      142.26       68.24     33.30 o 
   4   9   9      143.87       76.68     45.37 o 
  -4  10   9        0.41        2.84     22.43 o 
  -3  10   9        7.73        7.58     16.93 o 
  -2  10   9       82.65       30.04     17.96 o 
  -1  10   9        4.01       -0.88     13.01 o 
   0  10   9       75.04       99.75     29.41 o 
   1  10   9        7.62        4.06     10.67 o 
   2  10   9        8.93       24.31     16.15 o 
   3  10   9       10.63       -0.45     12.31 o 
  -2  11   9       40.24       44.67     29.69 o 
  -1  11   9       35.54       43.09     24.71 o 
   0  11   9       30.86       41.37     24.13 o 
   1  11   9       27.27       12.06     16.74 o 
   2  11   9       15.31       62.62     43.45 o 
  -7   0  10     1061.02      996.50     56.26 o 
  -6   0  10     8419.52     8171.12    187.56 o 
  -5   0  10     2593.02     2635.00     37.98 o 
  -4   0  10     8742.24     8789.33    109.86 o 
  -3   0  10     6217.10     6062.97     80.83 o 
  -2   0  10     2765.62     2676.34     77.40 o 
  -1   0  10        8.89       12.90      6.01 o 
   0   0  10     4175.38     3939.11     90.37 o 
   1   0  10     5562.21     5376.56    113.74 o 
   2   0  10      926.57      845.86     30.59 o 
   3   0  10     4211.52     4172.23    102.19 o 
   4   0  10     2496.89     2512.73     73.44 o 
   5   0  10     1320.95     1384.63     59.03 o 
   6   0  10      168.83      211.18     35.33 o 
   7   0  10      116.04      158.69     55.08 o 
  -7   1  10      692.31      638.18     35.53 o 
  -6   1  10       25.39       92.99     13.34 o 
  -5   1  10      171.50      181.02     14.39 o 
  -4   1  10      941.64      975.68     31.73 o 
  -3   1  10     1497.26     1532.01     29.71 o 
  -2   1  10     1525.98     1381.52     18.99 o 
  -1   1  10     3683.93     3558.66     38.70 o 
   0   1  10     1010.47     1010.24     20.14 o 
   1   1  10       29.76       50.66      7.76 o 
   2   1  10       18.06       28.84     11.33 o 
   3   1  10      852.65      852.38     34.48 o 
   4   1  10      198.70      270.56     18.53 o 
   5   1  10      669.20      703.45     38.07 o 
   6   1  10     1260.86     1348.19     51.14 o 
   7   1  10      812.42      881.97     66.14 o 
  -8   2  10        0.52       20.03     16.82 o 
  -7   2  10       18.43       52.82     16.77 o 
  -6   2  10      514.73      506.17     21.27 o 
  -5   2  10       22.17       34.05     18.95 o 
  -4   2  10      293.92      261.52     14.07 o 
  -3   2  10        0.71       26.77      8.93 o 
  -2   2  10       13.04       23.28      4.02 o 
  -1   2  10       22.89       22.18      4.86 o 
   0   2  10      435.09      439.95     15.61 o 
   1   2  10      424.23      403.56     11.96 o 
   2   2  10      200.78      217.71     15.20 o 
   3   2  10     1004.28     1026.12     22.67 o 
   4   2  10       43.04       36.68     15.71 o 
   5   2  10       96.46      118.82     19.53 o 
   6   2  10        3.93       56.28     15.91 o 
   7   2  10        1.15       31.72     18.05 o 
  -8   3  10     1008.57     1070.28     62.54 o 
  -7   3  10     1936.62     1914.01     50.57 o 
  -6   3  10      474.56      462.94     32.00 o 
  -5   3  10      186.80      200.06     34.06 o 
  -4   3  10      533.23      584.56     29.40 o 
  -3   3  10     3719.28     3577.29     58.22 o 
  -2   3  10     2044.13     1937.94     21.49 o 
  -1   3  10     5387.29     5201.52     61.62 o 
   0   3  10     5341.43     5284.36    102.69 o 
   1   3  10     2598.54     2577.25     39.81 o 
   2   3  10      414.82      431.53     19.38 o 
   3   3  10       31.46       49.24     15.87 o 
   4   3  10       29.68       35.29     17.38 o 
   5   3  10      406.31      478.74     41.03 o 
   6   3  10      707.58      742.27     52.16 o 
   7   3  10      837.92      876.85     85.75 o 
  -8   4  10        3.05        8.43     15.40 o 
  -7   4  10      460.23      505.08     29.08 o 
  -6   4  10      699.83      783.71     64.18 o 
  -5   4  10      839.20      858.63     49.42 o 
  -4   4  10      890.77      890.74     46.29 o 
  -3   4  10     1617.47     1666.25     46.22 o 
  -2   4  10      181.59      194.96     10.22 o 
  -1   4  10      123.11      140.62     11.23 o 
   0   4  10      876.98      844.73     20.77 o 
   1   4  10      993.55     1016.54     27.83 o 
   2   4  10      488.63      521.73     19.48 o 
   3   4  10     1059.95     1068.35     42.65 o 
   4   4  10      572.31      608.86     45.83 o 
   5   4  10      134.62       93.39     26.66 o 
   6   4  10       21.84        3.10     12.16 o 
   7   4  10       94.24       68.69     25.37 o 
  -7   5  10        0.27       23.15     18.35 o 
  -6   5  10       12.53       29.32     22.45 o 
  -5   5  10       25.21       33.74     23.67 o 
  -4   5  10       20.26        8.09     13.69 o 
  -3   5  10      151.70      174.86      7.58 o 
  -2   5  10       54.21       60.66      8.23 o 
  -1   5  10      131.84      139.78     10.97 o 
   0   5  10      295.85      324.75     14.57 o 
   1   5  10       40.79       31.00      9.15 o 
   2   5  10       12.69       22.23      7.27 o 
   3   5  10       21.14       61.79     20.14 o 
   4   5  10       18.66       22.77     15.73 o 
   5   5  10       49.20       53.64     27.44 o 
   6   5  10        0.11        5.82     13.65 o 
   7   5  10       37.92       62.15     46.41 o 
  -7   6  10      393.87      531.26     65.56 o 
  -6   6  10      554.97      693.10     46.99 o 
  -5   6  10     1243.35     1416.49     52.12 o 
  -4   6  10      598.36      689.25     39.96 o 
  -3   6  10      773.10      728.28     29.36 o 
  -2   6  10        0.77        1.43      5.72 o 
  -1   6  10       19.14       34.30      9.30 o 
   0   6  10      663.77      739.06     21.70 o 
   1   6  10      544.86      598.41     23.32 o 
   2   6  10      857.88     1001.40     35.60 o 
   3   6  10     2490.74     2674.90     76.16 o 
   4   6  10      418.87      472.55     29.45 o 
   5   6  10      127.19       56.32     29.98 o 
   6   6  10       68.41       53.61     22.32 o 
  -7   7  10      264.32      325.14     78.70 o 
  -6   7  10      138.24      166.29     36.64 o 
  -5   7  10       53.72       73.52     27.54 o 
  -4   7  10       85.89      110.33     14.76 o 
  -3   7  10     1399.56     1384.08     55.61 o 
  -2   7  10      333.73      424.28     19.36 o 
  -1   7  10      890.49      994.76     25.52 o 
   0   7  10      511.98      545.63     19.40 o 
   1   7  10      517.35      526.10     22.71 o 
   2   7  10       44.98       51.83     25.20 o 
   3   7  10       95.03       79.48     20.83 o 
   4   7  10      188.97       41.72     33.66 o 
   5   7  10      257.65      123.18     63.71 o 
   6   7  10      171.53      123.23     40.44 o 
  -6   8  10       15.04       21.65     26.03 o 
  -5   8  10        0.04       -3.37     17.58 o 
  -4   8  10       12.95       13.31     11.09 o 
  -3   8  10       78.53       46.92     15.35 o 
  -2   8  10       19.14       32.65     14.41 o 
  -1   8  10        2.40        7.89      9.63 o 
   0   8  10      248.88      259.48     19.33 o 
   1   8  10       24.60       15.23     14.06 o 
   2   8  10      231.33      158.39     41.50 o 
   3   8  10        4.72       13.24     15.75 o 
   4   8  10       11.64       20.00     20.00 o 
   5   8  10       23.17       15.18     23.38 o 
  -5   9  10       56.83       15.83     25.74 o 
  -4   9  10       24.92        5.60     20.26 o 
  -3   9  10      122.04       56.63     39.41 o 
  -2   9  10      134.98      136.07     33.71 o 
  -1   9  10       51.44       68.47     20.33 o 
   0   9  10      146.43      114.63     23.02 o 
   1   9  10       21.62        7.49     10.09 o 
   2   9  10       88.32       84.12     46.50 o 
   3   9  10        0.02       10.52     16.50 o 
   4   9  10       23.72       17.54     18.31 o 
  -4  10  10      131.47       60.42     43.62 o 
  -3  10  10      184.57       88.31     51.69 o 
  -2  10  10        0.64       12.18     14.91 o 
  -1  10  10       37.24       14.91     16.77 o 
   0  10  10       32.71       29.63     17.38 o 
   1  10  10       21.45       43.37     20.51 o 
   2  10  10       32.43       37.48     24.04 o 
   3  10  10       85.33       49.00     29.09 o 
  -2  11  10        0.04       13.86     18.56 o 
  -1  11  10        2.25       12.15     20.85 o 
   0  11  10       10.95       30.33     18.79 o 
   1  11  10        7.52        1.66     10.86 o 
  -7   1  11      883.92      890.91     39.65 o 
  -6   1  11     4026.70     3843.17    101.04 o 
  -5   1  11      626.01      634.83     17.73 o 
  -4   1  11     2332.15     2310.04     92.81 o 
  -3   1  11     1041.79     1043.50     22.00 o 
  -2   1  11      287.79      251.91      7.87 o 
  -1   1  11     1614.25     1554.27     22.75 o 
   0   1  11      531.86      444.45     13.74 o 
   1   1  11     6306.24     6232.90     87.79 o 
   2   1  11     1783.84     1681.42     37.86 o 
   3   1  11     3569.84     3591.22     60.65 o 
   4   1  11       11.56       48.60     16.88 o 
   5   1  11       76.16       71.66     11.04 o 
   6   1  11      351.82      445.66     40.28 o 
   7   1  11      369.25      489.08     44.43 o 
  -8   2  11      413.01      430.77     65.41 o 
  -7   2  11      244.67      257.08     16.98 o 
  -6   2  11        6.84       28.22     12.10 o 
  -5   2  11       64.94       66.07     13.22 o 
  -4   2  11     3447.31     3362.38     61.34 o 
  -3   2  11     5183.51     5135.14     88.13 o 
  -2   2  11     1937.94     1846.55     28.29 o 
  -1   2  11     2318.42     2240.64     29.02 o 
   0   2  11     1240.34     1247.61     22.03 o 
   1   2  11      267.15      304.24     15.22 o 
   2   2  11      115.53      106.13     13.43 o 
   3   2  11     2000.92     1812.29     40.09 o 
   4   2  11     4252.75     4157.10     79.57 o 
   5   2  11      659.99      685.24     33.14 o 
   6   2  11      880.49      886.37     87.78 o 
   7   2  11      269.22      217.49     43.09 o 
  -8   3  11       66.56       62.94     23.97 o 
  -7   3  11        6.43       13.51     12.01 o 
  -6   3  11      494.12      591.73     35.01 o 
  -5   3  11      646.02      704.58     42.15 o 
  -4   3  11      138.98      193.24     19.17 o 
  -3   3  11       56.97       55.10     15.20 o 
  -2   3  11        0.61        4.42      3.55 o 
  -1   3  11      114.32      110.41     10.94 o 
   0   3  11      197.23      207.74     13.85 o 
   1   3  11      187.18      210.50     12.51 o 
   2   3  11       48.50       58.17     10.32 o 
   3   3  11      256.69      222.45     20.22 o 
   4   3  11       19.15       33.01     20.46 o 
   5   3  11       63.85       76.14     27.65 o 
   6   3  11       23.19       62.06     18.43 o 
   7   3  11       17.85       30.20     16.78 o 
  -8   4  11      240.90      161.85     30.65 o 
  -7   4  11        4.44       21.82     14.65 o 
  -6   4  11       25.19       14.03     19.98 o 
  -5   4  11      235.54      256.10     42.52 o 
  -4   4  11      311.74      368.68     29.61 o 
  -3   4  11     2039.93     1998.67     48.48 o 
  -2   4  11     1480.50     1496.41     23.29 o 
  -1   4  11     3198.75     3271.55     62.58 o 
   0   4  11      763.31      799.90     22.88 o 
   1   4  11      223.37      238.70     17.55 o 
   2   4  11       26.30       22.61      8.79 o 
   3   4  11       44.14       69.05     17.38 o 
   4   4  11      484.76      556.02     43.74 o 
   5   4  11      251.04       93.91     76.23 o 
   6   4  11      129.88       74.81     38.90 o 
   7   4  11      195.16       77.50     41.85 o 
  -7   5  11      764.04      732.41     49.03 o 
  -6   5  11      874.35     1011.25     52.09 o 
  -5   5  11      952.96      979.52     73.67 o 
  -4   5  11      275.73      290.74     30.76 o 
  -3   5  11      193.41      181.01     12.70 o 
  -2   5  11      256.57      269.53     13.03 o 
  -1   5  11        7.69       14.74      7.12 o 
   0   5  11     7345.94     7540.75     94.54 o 
   1   5  11     1215.41     1268.68     31.52 o 
   2   5  11     1336.69     1484.34     36.95 o 
   3   5  11     1017.73     1065.50     46.83 o 
   4   5  11      140.46      117.16     45.61 o 
   5   5  11        0.12       -9.70     14.53 o 
   6   5  11       48.93       24.38     21.46 o 
  -7   6  11       48.79      110.14     52.75 o 
  -6   6  11        3.97       14.83     19.87 o 
  -5   6  11      131.33      181.52     50.25 o 
  -4   6  11      162.06      202.18     26.29 o 
  -3   6  11      506.84      497.43     24.96 o 
  -2   6  11      722.07      798.24     19.94 o 
  -1   6  11       23.11       25.06     10.10 o 
   0   6  11      424.68      436.73     18.62 o 
   1   6  11       71.49       71.02     14.11 o 
   2   6  11       21.88       54.21     17.15 o 
   3   6  11      269.47      254.03     52.05 o 
   4   6  11       35.79       18.11     14.32 o 
   5   6  11       60.56       56.88     21.22 o 
   6   6  11       51.32       42.56     21.36 o 
  -6   7  11       73.59      110.37     42.00 o 
  -5   7  11       63.11       66.88     21.05 o 
  -4   7  11      159.26       82.56     29.08 o 
  -3   7  11       59.70       41.46      9.22 o 
  -2   7  11       47.69       49.40     13.27 o 
  -1   7  11       20.86       22.58     10.42 o 
   0   7  11      808.28      872.41     24.55 o 
   1   7  11       37.88       64.97     19.66 o 
   2   7  11      106.35       91.01     22.61 o 
   3   7  11       90.45       89.86     27.42 o 
   4   7  11       37.03        8.26     13.16 o 
   5   7  11       39.09        7.73     14.68 o 
  -6   8  11       15.86       36.63     29.41 o 
  -5   8  11       23.40       23.76     20.89 o 
  -4   8  11       74.39       15.10     17.20 o 
  -3   8  11      420.75      379.50     39.42 o 
  -2   8  11      860.67      933.39     29.09 o 
  -1   8  11      231.71      270.93     19.38 o 
   0   8  11      302.00      323.13     25.65 o 
   1   8  11        2.31       31.36     18.93 o 
   2   8  11       70.47       81.00     45.67 o 
   3   8  11      319.20      231.32     95.41 o 
   4   8  11       74.41       42.59     29.04 o 
   5   8  11      224.01      136.37     67.93 o 
  -5   9  11       42.77       -0.62     23.44 o 
  -4   9  11       14.74        9.60     16.06 o 
  -3   9  11       61.45       16.28     14.99 o 
  -2   9  11       10.30       14.14     10.18 o 
  -1   9  11       51.95       49.78     14.42 o 
   0   9  11      281.56      297.80     45.91 o 
   1   9  11      149.28       80.91     45.87 o 
   2   9  11       24.70       52.90     33.39 o 
   3   9  11       72.63       29.85     17.59 o 
   4   9  11        1.57       -5.90     17.57 o 
  -3  10  11        0.03       19.18     18.14 o 
  -2  10  11        5.51        2.17     11.92 o 
  -1  10  11       17.74        9.95     12.42 o 
   0  10  11        8.69        4.07     10.31 o 
   1  10  11       18.26       19.56     14.69 o 
   2  10  11        0.09       21.25     21.53 o 
  -1  11  11       51.20       72.61     36.15 o 
  -7   0  12     2620.04     2708.92    127.81 o 
  -6   0  12     3078.58     2406.38    195.07 o 
  -5   0  12      417.40      368.90     86.86 o 
  -4   0  12      355.51      305.31     32.88 o 
  -3   0  12      592.86      557.36     33.63 o 
  -2   0  12      240.06      183.13     13.78 o 
  -1   0  12     4068.55     3993.81     64.10 o 
   0   0  12     6754.30     6562.46    183.26 o 
   1   0  12     6018.60     6080.85    121.50 o 
   2   0  12     1404.28     1470.22     52.39 o 
   3   0  12      251.02      302.59     45.05 o 
   4   0  12      146.76      158.49     32.94 o 
   5   0  12       21.76       20.47     10.03 o 
   6   0  12      803.63      905.35     62.56 o 
   7   0  12      666.84      714.25     63.89 o 
  -7   1  12       39.14       63.22     25.14 o 
  -6   1  12      320.62      323.31     12.80 o 
  -5   1  12      134.92      139.59     10.20 o 
  -4   1  12      914.93      898.59     33.36 o 
  -3   1  12      808.11      763.44     37.94 o 
  -2   1  12      923.77      922.24     17.18 o 
  -1   1  12      511.49      551.27     14.88 o 
   0   1  12       23.14       21.08      8.46 o 
   1   1  12       26.36       36.82      8.89 o 
   2   1  12      557.84      558.00     27.70 o 
   3   1  12      301.57      353.69     21.26 o 
   4   1  12     1180.26     1280.00     42.63 o 
   5   1  12       21.72       26.23      7.33 o 
   6   1  12      248.05      340.96     32.02 o 
   7   1  12       15.98       69.47     24.46 o 
  -8   2  12        2.19      -32.63     58.28 o 
  -7   2  12      206.63      160.27     24.16 o 
  -6   2  12      180.87      198.57     20.89 o 
  -5   2  12        0.46        6.34     11.86 o 
  -4   2  12       23.04       34.80      9.73 o 
  -3   2  12      362.35      353.82     20.56 o 
  -2   2  12      201.14      216.75     11.36 o 
  -1   2  12       29.40       40.05      5.34 o 
   0   2  12     1195.69     1183.72     19.98 o 
   1   2  12       11.45       10.04      7.46 o 
   2   2  12      126.65      141.30     15.07 o 
   3   2  12       45.58       61.18     18.28 o 
   4   2  12        1.72       38.22     10.65 o 
   5   2  12        0.05       22.73     14.07 o 
   6   2  12      262.73      250.61     33.89 o 
   7   2  12      185.01      194.91     39.85 o 
  -8   3  12       59.57       48.50     65.47 o 
  -7   3  12      180.83      170.74     20.75 o 
  -6   3  12      771.34      871.56     41.12 o 
  -5   3  12     1110.07     1227.99     71.28 o 
  -4   3  12     3004.70     2927.10     58.79 o 
  -3   3  12     2200.11     2190.57     99.19 o 
  -2   3  12     2775.69     2789.06     33.44 o 
  -1   3  12      136.28      151.96     13.58 o 
   0   3  12       39.00       44.01     10.54 o 
   1   3  12      455.71      458.36     18.87 o 
   2   3  12      848.33      856.66     44.05 o 
   3   3  12     1664.25     1697.48     54.30 o 
   4   3  12     2141.62     2265.45     63.43 o 
   5   3  12      647.60      733.25     61.84 o 
   6   3  12      398.70      385.44     45.22 o 
   7   3  12      104.21       93.21     36.05 o 
  -7   4  12      654.34      625.57     35.20 o 
  -6   4  12      215.56      295.88     39.84 o 
  -5   4  12      247.69      270.09     36.38 o 
  -4   4  12        5.21       16.62     13.17 o 
  -3   4  12       61.43       85.13     16.16 o 
  -2   4  12      567.73      601.09     14.62 o 
  -1   4  12     1139.48     1142.42     21.68 o 
   0   4  12     1504.83     1583.38     39.31 o 
   1   4  12      606.53      594.72     24.88 o 
   2   4  12      137.09      147.53     15.70 o 
   3   4  12       84.22       43.29     13.81 o 
   4   4  12       20.21       19.64     17.75 o 
   5   4  12      269.92       71.68     58.51 o 
   6   4  12      191.12      103.61     49.04 o 
  -7   5  12       50.15       66.52     21.25 o 
  -6   5  12        3.64       -2.04     17.13 o 
  -5   5  12       95.93      115.20     21.54 o 
  -4   5  12       34.69       38.68     14.20 o 
  -3   5  12       49.94       59.32     24.46 o 
  -2   5  12       45.52       45.23      7.42 o 
  -1   5  12       83.96       90.10     10.97 o 
   0   5  12      139.83      180.43     13.30 o 
   1   5  12       30.69       50.26     10.76 o 
   2   5  12      190.63      194.69     19.76 o 
   3   5  12        2.30       11.24     13.43 o 
   4   5  12       18.70       10.94     16.12 o 
   5   5  12        6.51        9.23     18.89 o 
   6   5  12        5.59        5.32     17.79 o 
  -7   6  12      745.98      782.38     74.23 o 
  -6   6  12      283.42      337.00     40.21 o 
  -5   6  12      430.12      485.15     38.76 o 
  -4   6  12       18.96       17.10     13.85 o 
  -3   6  12      151.84      147.46      9.53 o 
  -2   6  12      776.67      837.08     27.55 o 
  -1   6  12       42.10       58.79     11.09 o 
   0   6  12     2569.20     2753.80     46.92 o 
   1   6  12      133.70      148.53     15.59 o 
   2   6  12      664.86      791.98     38.95 o 
   3   6  12      287.05      260.23     58.53 o 
   4   6  12       20.19       10.60     15.50 o 
   5   6  12       10.61       13.66     18.00 o 
   6   6  12       50.50       31.61     18.33 o 
  -6   7  12       51.12       67.64     30.09 o 
  -5   7  12      278.04      192.90     80.81 o 
  -4   7  12      599.42      660.10     34.63 o 
  -3   7  12      825.94      899.64     51.92 o 
  -2   7  12      731.03      818.76     26.11 o 
  -1   7  12        6.50       15.06     12.33 o 
   0   7  12       20.35       29.18     11.46 o 
   1   7  12       19.36       10.64     12.04 o 
   2   7  12       51.80       68.83     20.69 o 
   3   7  12      229.08      132.85     75.75 o 
   4   7  12      157.32       60.57     36.92 o 
   5   7  12      226.28      191.67     57.11 o 
  -5   8  12        0.32        2.35     12.96 o 
  -4   8  12        0.00       -2.72     15.41 o 
  -3   8  12        4.39        3.59      5.82 o 
  -2   8  12        0.04       -1.79      6.93 o 
  -1   8  12      126.97       84.15     13.58 o 
   0   8  12        2.14        9.44     17.94 o 
   1   8  12       28.61       23.92     15.30 o 
   2   8  12        0.56       16.94     22.48 o 
   3   8  12        0.50        7.09     13.89 o 
   4   8  12        1.09        0.18     11.76 o 
  -4   9  12       73.72       23.20     27.83 o 
  -3   9  12      205.64      132.31     58.80 o 
  -2   9  12        2.50       -1.84      8.70 o 
  -1   9  12        5.38       11.83     13.97 o 
   0   9  12        4.27        9.26     11.96 o 
   1   9  12        3.56       15.07     21.22 o 
   2   9  12       40.08       25.73     22.27 o 
   3   9  12      165.37       90.48     63.31 o 
  -3  10  12      115.87       93.47     49.70 o 
  -2  10  12        0.15       -1.00     10.90 o 
  -1  10  12       92.58       77.35     35.32 o 
   0  10  12       82.58       55.46     23.71 o 
   1  10  12       81.72      103.01     54.61 o 
   2  10  12       20.52       -2.43     14.05 o 
  -7   1  13      496.29      541.95     55.40 o 
  -6   1  13      413.99      370.37     32.78 o 
  -5   1  13      167.81      176.13     16.94 o 
  -4   1  13      203.40      207.14     14.99 o 
  -3   1  13     2442.40     2326.56     54.89 o 
  -2   1  13      594.79      576.73     14.31 o 
  -1   1  13     4278.17     4300.44     55.59 o 
   0   1  13     2897.63     2870.33     55.24 o 
   1   1  13      493.82      547.84     20.41 o 
   2   1  13      217.60      248.33     18.35 o 
   3   1  13        8.05        5.11      8.98 o 
   4   1  13      855.81      987.83     39.88 o 
   5   1  13       95.28       76.95     24.10 o 
   6   1  13      574.76      667.12     41.45 o 
   7   1  13      267.21      280.01     38.94 o 
  -7   2  13      356.33      434.26     52.54 o 
  -6   2  13     1828.20     1807.20     80.00 o 
  -5   2  13      690.12      748.09     41.66 o 
  -4   2  13     2166.05     2191.08     59.38 o 
  -3   2  13     2012.84     2007.76     64.45 o 
  -2   2  13      362.01      356.41     21.75 o 
  -1   2  13       24.34       24.99      7.01 o 
   0   2  13     1245.14     1201.76     21.24 o 
   1   2  13     2256.37     2328.76     45.21 o 
   2   2  13     1487.61     1547.70     38.35 o 
   3   2  13     1626.68     1566.29     80.71 o 
   4   2  13      886.63      990.43     40.71 o 
   5   2  13      123.72      159.66     20.89 o 
   6   2  13       55.83       59.80     16.56 o 
  -8   3  13        1.09       16.77     34.39 o 
  -7   3  13      219.49      180.86     29.52 o 
  -6   3  13       12.39       30.82     16.32 o 
  -5   3  13        4.53       13.81     13.26 o 
  -4   3  13        1.51       12.97      8.63 o 
  -3   3  13       89.16      115.52     17.51 o 
  -2   3  13      139.22      158.17      8.48 o 
  -1   3  13      331.02      354.21     21.45 o 
   0   3  13      172.62      177.95     13.07 o 
   1   3  13       25.37       45.80     12.19 o 
   2   3  13        1.48        8.49     10.57 o 
   3   3  13      436.83      513.36     35.66 o 
   4   3  13      178.31      193.74     34.09 o 
   5   3  13       31.43       27.49     17.89 o 
   6   3  13       82.18       81.13     26.82 o 
  -7   4  13      181.11      156.95     29.63 o 
  -6   4  13      470.60      476.58     55.59 o 
  -5   4  13      512.20      572.45     45.36 o 
  -4   4  13      757.54      749.44     44.19 o 
  -3   4  13      840.48      818.27     34.03 o 
  -2   4  13      445.58      500.60     15.55 o 
  -1   4  13       59.40       60.73     12.37 o 
   0   4  13        7.71       20.86     12.63 o 
   1   4  13      321.03      365.51     17.41 o 
   2   4  13      378.83      443.31     18.46 o 
   3   4  13     1206.88     1172.05     74.87 o 
   4   4  13      106.11      121.50     40.93 o 
   5   4  13      122.97       62.39     31.58 o 
   6   4  13        5.26       12.26     18.03 o 
  -7   5  13      685.37      812.41     54.18 o 
  -6   5  13      241.46      219.32     89.93 o 
  -5   5  13       30.46       21.79     13.37 o 
  -4   5  13        0.37        1.37     10.08 o 
  -3   5  13     2007.93     2003.07     55.89 o 
  -2   5  13      504.60      566.32     18.45 o 
  -1   5  13     1075.34     1109.20     27.66 o 
   0   5  13     2230.45     2348.55     45.52 o 
   1   5  13      417.85      485.39     25.22 o 
   2   5  13      164.32      180.67     13.77 o 
   3   5  13      370.66      355.40     39.98 o 
   4   5  13      111.68       53.45     40.50 o 
   5   5  13      225.47      109.12     51.60 o 
   6   5  13      359.55      282.77    112.64 o 
  -6   6  13      113.34       59.98     68.61 o 
  -5   6  13      259.40      296.32     36.50 o 
  -4   6  13      207.98      226.77     25.26 o 
  -3   6  13       14.17       16.24      5.12 o 
  -2   6  13       34.99       24.29      8.08 o 
  -1   6  13       44.05       41.65      9.75 o 
   0   6  13      267.88      275.45     25.62 o 
   1   6  13      142.69      160.26     16.09 o 
   2   6  13      123.86      127.27     20.46 o 
   3   6  13      121.98       75.72     31.32 o 
   4   6  13       36.50       25.91     17.14 o 
   5   6  13        3.41       20.14     17.65 o 
  -6   7  13       15.77       23.16     38.15 o 
  -5   7  13        2.07       32.63     26.19 o 
  -4   7  13       14.99       12.43     15.12 o 
  -3   7  13      117.60       82.84     19.10 o 
  -2   7  13       44.20       60.03      9.64 o 
  -1   7  13       91.65      100.85     12.42 o 
   0   7  13      291.29      359.77     22.02 o 
   1   7  13       30.25       18.27     10.76 o 
   2   7  13       61.71       54.30     24.18 o 
   3   7  13        7.40        0.75     12.86 o 
   4   7  13        0.05        1.85     12.10 o 
   5   7  13       39.23       38.54     27.41 o 
  -5   8  13      396.93      450.95    139.51 o 
  -4   8  13      162.56      182.70     71.55 o 
  -3   8  13      276.98       79.94     48.57 o 
  -2   8  13       83.88       40.95     22.99 o 
  -1   8  13       17.83       13.32     11.09 o 
   0   8  13      139.05       83.94     27.56 o 
   1   8  13      186.52      140.82     59.24 o 
   2   8  13       95.83       84.00     42.05 o 
   3   8  13      334.32      231.51    116.09 o 
   4   8  13      138.56       94.38     49.26 o 
  -4   9  13       21.57       21.49     19.91 o 
  -3   9  13       90.86       55.89     21.73 o 
  -2   9  13      125.00       61.19     23.82 o 
  -1   9  13       12.95       14.75     16.31 o 
   0   9  13      157.49       81.73     38.95 o 
   1   9  13        4.46        2.05     11.37 o 
   2   9  13       19.79       18.55     16.68 o 
   3   9  13       23.58       29.23     28.56 o 
  -2  10  13        5.95       11.65     12.30 o 
  -1  10  13        3.39        5.11     13.54 o 
   0  10  13        1.91       21.94     21.40 o 
   1  10  13       44.84       43.71     26.60 o 
  -7   0  14      347.70      363.26     97.07 o 
  -6   0  14       42.53       95.63     64.38 o 
  -5   0  14        0.77        0.89     16.67 o 
  -4   0  14     2652.16     2460.90    189.15 o 
  -3   0  14     2634.46     2518.40    106.57 o 
  -2   0  14      618.24      599.45     19.90 o 
  -1   0  14     1385.51     1437.34     38.07 o 
   0   0  14      138.50      174.02     23.54 o 
   1   0  14        0.51        8.39     11.46 o 
   2   0  14       31.10       47.26     16.66 o 
   3   0  14     1197.90      997.63    231.77 o 
   4   0  14     1690.91     1801.25     82.70 o 
   5   0  14      722.67      841.78     57.84 o 
   6   0  14      636.24      738.91     76.20 o 
  -7   1  14      126.72      155.39     41.63 o 
  -6   1  14      675.19      563.51     44.34 o 
  -5   1  14      218.84      204.47     17.59 o 
  -4   1  14      234.26      234.88     12.70 o 
  -3   1  14       22.58       21.13      3.44 o 
  -2   1  14      293.45      311.42      9.85 o 
  -1   1  14      275.81      280.82     15.32 o 
   0   1  14      141.40      153.09     17.67 o 
   1   1  14      917.63      954.02     26.96 o 
   2   1  14      127.27      154.74     21.52 o 
   3   1  14      641.88      662.65     31.32 o 
   4   1  14      147.84      149.13     23.38 o 
   5   1  14       26.55       13.23      8.56 o 
   6   1  14       30.12       55.96     24.24 o 
  -7   2  14       78.11      112.82     32.43 o 
  -6   2  14       30.29       32.45      9.17 o 
  -5   2  14       31.78       49.40     12.49 o 
  -4   2  14      345.33      360.73     19.84 o 
  -3   2  14      423.19      448.95     36.81 o 
  -2   2  14      179.67      189.38     11.17 o 
  -1   2  14     1408.38     1446.25     29.35 o 
   0   2  14      468.88      496.61     16.53 o 
   1   2  14       20.07       30.51     11.51 o 
   2   2  14       41.99       48.52     13.30 o 
   3   2  14        0.10       23.88      8.47 o 
   4   2  14       16.49       36.36      9.91 o 
   5   2  14       26.09       39.06     13.90 o 
   6   2  14       44.22       25.77     20.22 o 
  -7   3  14     1141.82     1340.66    107.43 o 
  -6   3  14     1262.14     1335.21     48.29 o 
  -5   3  14     1276.78     1301.43     87.14 o 
  -4   3  14      331.80      330.61     21.73 o 
  -3   3  14      450.07      502.81     37.17 o 
  -2   3  14      247.65      261.80     11.41 o 
  -1   3  14      157.89      184.30     15.84 o 
   0   3  14     1596.81     1670.73     39.24 o 
   1   3  14     1887.39     2005.52     38.00 o 
   2   3  14      842.15      940.77     29.42 o 
   3   3  14     1011.92     1140.36     44.12 o 
   4   3  14      415.11      490.98     39.86 o 
   5   3  14       32.94       30.89     17.91 o 
   6   3  14        4.76       11.79     17.72 o 
  -7   4  14        9.87       15.30     13.01 o 
  -6   4  14        6.90        7.58     18.99 o 
  -5   4  14      205.78      220.54     35.48 o 
  -4   4  14      379.73      405.85     32.90 o 
  -3   4  14     1851.24     1885.55     58.33 o 
  -2   4  14     1351.80     1458.87     27.18 o 
  -1   4  14      313.35      332.08     16.22 o 
   0   4  14      267.20      282.13     18.49 o 
   1   4  14      479.78      518.89     23.60 o 
   2   4  14       21.63        7.68      8.84 o 
   3   4  14      134.10      142.25     19.33 o 
   4   4  14      447.40      558.45     44.68 o 
   5   4  14      124.88       80.08     36.10 o 
   6   4  14      212.02      134.06     43.02 o 
  -7   5  14       72.23       70.25     25.48 o 
  -6   5  14        1.14       26.80     25.58 o 
  -5   5  14       11.96       12.20     14.15 o 
  -4   5  14        7.09        9.71     14.50 o 
  -3   5  14       79.80       49.39     15.53 o 
  -2   5  14        8.55       12.42      5.94 o 
  -1   5  14      147.11      153.00     15.34 o 
   0   5  14       73.53       92.89     13.56 o 
   1   5  14        2.17        6.53      7.84 o 
   2   5  14        6.81       16.57     10.72 o 
   3   5  14       55.05       51.50     24.24 o 
   4   5  14        1.88       23.29     24.13 o 
   5   5  14       53.82       27.16     20.15 o 
  -6   6  14        8.42       20.03     26.85 o 
  -5   6  14      144.99      135.51     27.53 o 
  -4   6  14       20.35       40.64     27.47 o 
  -3   6  14      646.23      761.38     57.52 o 
  -2   6  14      314.58      355.83     20.97 o 
  -1   6  14      186.95      196.95     15.81 o 
   0   6  14       98.66       94.52     12.88 o 
   1   6  14        0.62        0.31      5.87 o 
   2   6  14       38.70       16.79      8.84 o 
   3   6  14      238.54      207.87     44.82 o 
   4   6  14      193.71      118.27     53.81 o 
   5   6  14      118.02      106.79     33.06 o 
  -6   7  14      144.52      103.15     90.47 o 
  -5   7  14      307.90      352.51     37.90 o 
  -4   7  14       19.93       26.03     22.81 o 
  -3   7  14       55.50       37.47      8.65 o 
  -2   7  14        5.62        3.73      8.86 o 
  -1   7  14       49.42       42.69     17.77 o 
   0   7  14      384.97      433.18     23.88 o 
   1   7  14      162.66       92.86     45.29 o 
   2   7  14       30.50       16.37     15.75 o 
   3   7  14      192.53       93.90     50.63 o 
   4   7  14        7.13       10.76     17.90 o 
  -5   8  14        9.30       15.49     21.00 o 
  -4   8  14        0.08       12.31     19.79 o 
  -3   8  14        6.28        5.15     18.96 o 
  -2   8  14        0.35        0.46      7.90 o 
  -1   8  14       24.34       22.86     12.07 o 
   0   8  14        4.99        2.87      8.42 o 
   1   8  14       55.84       33.46     20.16 o 
   2   8  14       43.54       10.42     14.46 o 
   3   8  14        9.37       40.09     23.97 o 
  -4   9  14       51.69       65.43     33.45 o 
  -3   9  14        0.08       -0.70     14.62 o 
  -2   9  14        2.37        9.36     13.80 o 
  -1   9  14       13.63       14.15     12.77 o 
   0   9  14       97.48       49.08     38.67 o 
   1   9  14       94.11      -13.92     20.18 o 
   2   9  14       24.83       11.86     18.86 o 
  -1  10  14       65.93       21.45     15.53 o 
   0  10  14       88.37       59.57     35.38 o 
  -7   1  15        0.93       15.53     26.99 o 
  -6   1  15      901.60      988.83     59.15 o 
  -5   1  15       31.61       33.41      6.87 o 
  -4   1  15     1602.12     1517.49     59.61 o 
  -3   1  15     1223.66     1118.86     54.23 o 
  -2   1  15     1967.11     1948.59     31.82 o 
  -1   1  15       77.40       82.52     10.27 o 
   0   1  15       21.26       28.26      8.86 o 
   1   1  15      117.82      125.56     15.94 o 
   2   1  15      322.61      347.74     28.21 o 
   3   1  15     1176.56     1326.41     47.64 o 
   4   1  15      394.14      374.50     78.81 o 
   5   1  15      266.87      202.89     77.17 o 
   6   1  15       34.38       55.55     24.88 o 
  -7   2  15      649.59      783.43     88.04 o 
  -6   2  15     1058.64     1020.93    104.36 o 
  -5   2  15       88.68      103.97     25.53 o 
  -4   2  15       45.15       41.20     18.20 o 
  -3   2  15      280.86      282.73     18.99 o 
  -2   2  15      185.10      190.81     18.28 o 
  -1   2  15     1826.26     1839.95     30.78 o 
   0   2  15     2603.63     2733.52     40.05 o 
   1   2  15     2284.73     2257.96     39.69 o 
   2   2  15      187.82      213.21     22.39 o 
   3   2  15       94.43       87.16     13.22 o 
   4   2  15        5.32        8.82      8.22 o 
   5   2  15       41.53       42.10     18.17 o 
   6   2  15      114.27       64.64     27.21 o 
  -7   3  15       32.26       40.62     41.34 o 
  -6   3  15       14.48       11.23     17.18 o 
  -5   3  15       62.04       77.72     17.18 o 
  -4   3  15       63.97       49.32     12.81 o 
  -3   3  15       10.69       15.50     11.18 o 
  -2   3  15       28.47       22.57      5.95 o 
  -1   3  15     1062.06     1071.80     24.87 o 
   0   3  15      435.72      493.55     23.69 o 
   1   3  15       10.36        7.71      7.64 o 
   2   3  15      372.71      421.61     26.73 o 
   3   3  15        0.23       11.62     10.75 o 
   4   3  15       69.43       85.72     31.26 o 
   5   3  15        9.30        7.83     14.35 o 
   6   3  15       37.29       23.84     20.32 o 
  -7   4  15      259.75      258.57     66.00 o 
  -6   4  15      220.43      230.55     38.16 o 
  -5   4  15      520.30      467.95     51.50 o 
  -4   4  15       73.41       61.01     16.84 o 
  -3   4  15       20.11       35.65     20.88 o 
  -2   4  15      170.02      183.30     13.48 o 
  -1   4  15       64.24       71.35      8.80 o 
   0   4  15     1086.78     1207.38     31.60 o 
   1   4  15       44.29       33.30     13.66 o 
   2   4  15      146.37      109.40     37.75 o 
   3   4  15      133.93       82.08     19.88 o 
   4   4  15       35.24       39.69     23.28 o 
   5   4  15        7.25        2.54     13.33 o 
  -6   5  15      168.36      186.12     39.46 o 
  -5   5  15      317.60      363.47     48.43 o 
  -4   5  15      957.78     1030.82     69.26 o 
  -3   5  15     1049.52     1117.26     47.81 o 
  -2   5  15      540.10      611.47     27.21 o 
  -1   5  15      587.64      612.93     21.89 o 
   0   5  15      105.51       98.40     15.47 o 
   1   5  15       15.43       26.66     15.53 o 
   2   5  15      316.18      363.79     22.21 o 
   3   5  15      448.92      491.11     53.54 o 
   4   5  15      265.44      273.12     93.05 o 
   5   5  15      208.53       88.71     62.64 o 
  -6   6  15       18.76       28.08     22.08 o 
  -5   6  15       46.90       44.48     28.93 o 
  -4   6  15        7.30       20.17     24.23 o 
  -3   6  15        3.78        9.43     17.49 o 
  -2   6  15       53.76       73.43     13.15 o 
  -1   6  15       73.22       92.79     11.87 o 
   0   6  15      199.84      196.00     33.63 o 
   1   6  15       62.91       29.98     13.24 o 
   2   6  15       10.74       -0.95      8.31 o 
   3   6  15       66.63       38.08     19.02 o 
   4   6  15        1.15      -17.24     25.52 o 
  -5   7  15       15.20       38.95     32.32 o 
  -4   7  15       55.69       46.12     31.78 o 
  -3   7  15      160.65      128.18     60.35 o 
  -2   7  15        0.15        1.59      6.50 o 
  -1   7  15       66.31       54.81     14.86 o 
   0   7  15        5.21        3.80     10.12 o 
   1   7  15        0.00       -2.49     10.98 o 
   2   7  15        3.37        2.19     13.25 o 
   3   7  15      101.94       88.72     35.94 o 
   4   7  15       36.09       21.62     18.98 o 
  -4   8  15        5.65      -15.30     19.42 o 
  -3   8  15       10.63       29.40     28.76 o 
  -2   8  15      178.32      104.87     34.21 o 
  -1   8  15       39.71       26.99     12.61 o 
   0   8  15      419.43      435.60     23.96 o 
   1   8  15      142.91       52.69     32.29 o 
   2   8  15       73.74       48.19     38.61 o 
   3   8  15       21.17       13.81     18.48 o 
  -3   9  15       62.15       -0.89     14.92 o 
  -2   9  15       42.23       14.44     18.98 o 
  -1   9  15       25.44       11.70     12.85 o 
   0   9  15        0.04       -4.07     12.54 o 
   1   9  15       30.38       10.70     15.89 o 
  -6   0  16     1551.53     1678.58    110.37 o 
  -5   0  16      441.74      520.09     65.17 o 
  -4   0  16     1552.11     1301.93    188.35 o 
  -3   0  16     1182.05     1083.79     91.21 o 
  -2   0  16       34.86       24.52      9.24 o 
  -1   0  16      119.08      145.59     23.47 o 
   0   0  16      764.25      777.12     68.74 o 
   1   0  16      396.21      478.37     45.92 o 
   2   0  16     1292.01     1479.86     80.41 o 
   3   0  16      514.69      618.14     43.44 o 
   4   0  16      525.15      555.94    139.15 o 
   5   0  16      281.78      432.39     59.69 o 
   6   0  16       29.48       27.38     29.36 o 
  -7   1  16       44.90       68.44     45.34 o 
  -6   1  16      140.06      144.86     35.49 o 
  -5   1  16       77.50       67.91     21.84 o 
  -4   1  16      135.76      112.73     13.71 o 
  -3   1  16     1017.80      957.47     47.22 o 
  -2   1  16      828.78      841.57     22.19 o 
  -1   1  16     1044.44     1053.37     23.61 o 
   0   1  16     1212.99     1226.31     27.78 o 
   1   1  16      465.94      505.33     25.63 o 
   2   1  16      195.89      161.15     17.88 o 
   3   1  16        3.88       13.25     12.19 o 
   4   1  16       18.00       22.28     16.79 o 
   5   1  16       11.34       10.22     12.23 o 
   6   1  16      127.27      109.25     29.38 o 
  -7   2  16       15.05       26.46     37.98 o 
  -6   2  16      235.83      244.69     49.79 o 
  -5   2  16       27.97       31.84     16.13 o 
  -4   2  16      135.18      125.88     19.30 o 
  -3   2  16       54.24       55.93     15.69 o 
  -2   2  16       99.99       92.36     10.03 o 
  -1   2  16        6.01        7.44      8.30 o 
   0   2  16       26.17       62.89     10.41 o 
   1   2  16       64.46       87.11     12.21 o 
   2   2  16      131.48      119.39     16.33 o 
   3   2  16       59.66       35.41     13.63 o 
   4   2  16        4.19        0.35      8.18 o 
   5   2  16      203.56      119.96     59.87 o 
  -7   3  16      339.73      441.23     77.72 o 
  -6   3  16      412.49      381.81     60.87 o 
  -5   3  16        4.04       -4.29      9.41 o 
  -4   3  16        1.15       13.57      9.56 o 
  -3   3  16      651.75      670.85     37.93 o 
  -2   3  16      131.47      133.32     10.37 o 
  -1   3  16      241.21      267.95     19.37 o 
   0   3  16      878.61      971.94     31.14 o 
   1   3  16       54.47       64.36     14.26 o 
   2   3  16       50.46       51.19     16.91 o 
   3   3  16       11.35       21.14     12.88 o 
   4   3  16      453.63      478.46     44.48 o 
   5   3  16       40.79       48.23     18.61 o 
  -6   4  16      195.37      192.44     48.00 o 
  -5   4  16      309.16      285.54     34.75 o 
  -4   4  16      502.33      499.50     30.90 o 
  -3   4  16      280.63      265.70     26.15 o 
  -2   4  16       16.16       17.44      7.16 o 
  -1   4  16       48.01       38.34     10.27 o 
   0   4  16      294.48      300.44     20.80 o 
   1   4  16       60.48       68.95     13.65 o 
   2   4  16       74.17       49.52     19.04 o 
   3   4  16      465.62      548.54     41.74 o 
   4   4  16      241.88      268.76     34.30 o 
   5   4  16        0.52       -1.62     12.81 o 
  -6   5  16        0.31       24.45     19.18 o 
  -5   5  16        0.32       -5.18     13.21 o 
  -4   5  16       20.50       35.72     18.00 o 
  -3   5  16        5.67       -3.73     15.12 o 
  -2   5  16        0.01       -1.91      5.80 o 
  -1   5  16       94.33       98.82     13.90 o 
   0   5  16      145.87      115.85     16.69 o 
   1   5  16       12.19       10.24     10.65 o 
   2   5  16       27.08       26.17     13.26 o 
   3   5  16      121.91      137.77     29.47 o 
   4   5  16       10.86       24.92     25.73 o 
   5   5  16       15.99       -2.34     13.23 o 
  -6   6  16      110.32      130.88     31.54 o 
  -5   6  16      308.16      280.49     52.35 o 
  -4   6  16      162.54      190.67     25.53 o 
  -3   6  16      159.57      149.20     23.19 o 
  -2   6  16       72.56       71.22     10.74 o 
  -1   6  16        6.46        5.83      7.69 o 
   0   6  16       75.95       61.60     15.62 o 
   1   6  16      134.35       92.14     42.21 o 
   2   6  16      104.33       36.84     31.31 o 
   3   6  16      441.01      529.89     48.29 o 
   4   6  16      281.03      352.29    131.80 o 
  -5   7  16        0.07      -10.92     21.17 o 
  -4   7  16        7.33       -2.23     17.29 o 
  -3   7  16      271.71      251.61     91.00 o 
  -2   7  16      294.99      319.08     45.43 o 
  -1   7  16       23.75       21.00     12.47 o 
   0   7  16      406.67      507.08     28.48 o 
   1   7  16       69.65       19.01     14.00 o 
   2   7  16       96.35       15.69     18.71 o 
   3   7  16        8.63        1.24     11.68 o 
  -4   8  16       10.76       27.09     26.26 o 
  -3   8  16        6.97       -5.23     21.02 o 
  -2   8  16        2.02        1.93     20.43 o 
  -1   8  16       54.95       29.96     15.43 o 
   0   8  16        0.40       -1.07      7.63 o 
   1   8  16       33.34       19.18     19.43 o 
   2   8  16       10.20        7.87     18.29 o 
  -2   9  16       45.83       -0.70     14.59 o 
  -1   9  16       19.09       10.08     12.82 o 
   0   9  16       32.14        1.79     12.97 o 
  -6   1  17      374.65      486.54     51.25 o 
  -5   1  17      753.76      883.96     60.03 o 
  -4   1  17      289.48      278.41     27.98 o 
  -3   1  17      143.26      131.38     17.44 o 
  -2   1  17        1.24       -6.22      6.99 o 
  -1   1  17      311.23      347.80     17.83 o 
   0   1  17      494.05      552.81     27.76 o 
   1   1  17      525.40      601.43     32.81 o 
   2   1  17      130.76      172.72     19.19 o 
   3   1  17      442.13      498.12     40.67 o 
   4   1  17       87.70       62.44     29.74 o 
   5   1  17        9.22       10.77     13.14 o 
  -6   2  17        7.12       12.04     28.50 o 
  -5   2  17       64.58       50.04     18.53 o 
  -4   2  17      587.06      537.19     47.35 o 
  -3   2  17     1425.27     1493.45    115.75 o 
  -2   2  17     1528.53     1552.68     55.18 o 
  -1   2  17      392.17      391.15     18.13 o 
   0   2  17      264.05      281.91     17.30 o 
   1   2  17       12.60        9.86      7.91 o 
   2   2  17       13.52       13.88      9.69 o 
   3   2  17      287.72      345.93     37.11 o 
   4   2  17      297.33      341.25     72.96 o 
   5   2  17      180.41       89.90     45.22 o 
  -6   3  17      127.49      176.92     57.91 o 
  -5   3  17        0.50        3.51      8.17 o 
  -4   3  17      138.48      116.87     15.60 o 
  -3   3  17        1.16        5.53      9.65 o 
  -2   3  17        4.23        1.12      7.00 o 
  -1   3  17        5.80        2.18      7.27 o 
   0   3  17       15.04       12.76      9.69 o 
   1   3  17        6.05        6.40      8.15 o 
   2   3  17        1.85        1.76      9.78 o 
   3   3  17       12.45       -2.65      9.75 o 
   4   3  17       64.98       66.32     27.94 o 
   5   3  17       39.84       23.87     23.82 o 
  -6   4  17        6.18        4.07     16.95 o 
  -5   4  17        0.36        4.61     13.78 o 
  -4   4  17       14.64       24.31     12.58 o 
  -3   4  17      357.51      372.82     57.81 o 
  -2   4  17      157.95      159.79     15.42 o 
  -1   4  17       86.65       58.90     19.48 o 
   0   4  17      220.59      207.64     21.35 o 
   1   4  17       14.54       16.29     10.44 o 
   2   4  17        0.76        1.99      8.42 o 
   3   4  17      150.61      166.74     32.19 o 
   4   4  17       96.70      114.12     32.52 o 
  -6   5  17      322.21      365.93     53.52 o 
  -5   5  17      295.43      307.10     45.26 o 
  -4   5  17      132.19       95.60     22.70 o 
  -3   5  17        4.95       26.14     17.63 o 
  -2   5  17        4.98        8.48      6.71 o 
  -1   5  17      214.65      248.43     20.10 o 
   0   5  17      666.84      708.62     30.42 o 
   1   5  17      602.15      714.63     30.69 o 
   2   5  17      301.85      402.45     41.43 o 
   3   5  17       52.18       64.96     26.08 o 
   4   5  17      130.97      135.09     35.28 o 
  -5   6  17       40.20       39.24     19.71 o 
  -4   6  17        2.32        9.84     13.71 o 
  -3   6  17       78.25       54.55     27.08 o 
  -2   6  17       18.02        3.39      7.03 o 
  -1   6  17       28.35       27.04     11.09 o 
   0   6  17        0.42       -1.32     11.08 o 
   1   6  17        2.64       -0.43      8.06 o 
   2   6  17       79.35       51.76     23.18 o 
   3   6  17        1.38      -15.66     18.64 o 
  -4   7  17       68.82       68.68     31.33 o 
  -3   7  17        0.17       -7.98     18.49 o 
  -2   7  17        9.40        6.23     13.41 o 
  -1   7  17       11.34        6.59      9.20 o 
   0   7  17       63.17       22.86     13.98 o 
   1   7  17       29.57        5.08      9.63 o 
   2   7  17       34.06       13.23     18.84 o 
   3   7  17        0.15        3.33     17.34 o 
  -3   8  17      238.67      303.70    104.82 o 
  -2   8  17       74.32       43.06     49.56 o 
  -1   8  17      146.41       56.59     23.45 o 
   0   8  17      139.87       73.16     32.98 o 
   1   8  17        1.27        6.07     11.69 o 
  -6   0  18      926.57     1128.28    103.53 o 
  -5   0  18      283.32      325.31     63.83 o 
  -4   0  18      106.36       48.21     48.59 o 
  -3   0  18      100.74       74.63     19.98 o 
  -2   0  18      308.24      325.18     18.16 o 
  -1   0  18      177.28      209.09     24.14 o 
   0   0  18      643.40      685.07     33.00 o 
   1   0  18      536.46      648.50     37.19 o 
   2   0  18       57.27       68.47     22.61 o 
   3   0  18       10.98       -1.16     18.27 o 
   4   0  18       16.71       -1.87     20.72 o 
   5   0  18       47.04       48.56     51.98 o 
  -6   1  18      176.52      159.14     40.26 o 
  -5   1  18      109.45      115.69     34.81 o 
  -4   1  18      278.53      228.69     25.00 o 
  -3   1  18      278.93      255.15     15.22 o 
  -2   1  18       54.40       65.99      8.95 o 
  -1   1  18      419.64      437.25     22.48 o 
   0   1  18        0.75        6.62      9.37 o 
   1   1  18        1.33        0.18      7.04 o 
   2   1  18      102.53      125.13     21.97 o 
   3   1  18      260.99      168.39     72.42 o 
   4   1  18       53.39       23.69     21.22 o 
   5   1  18       52.61       37.04     30.35 o 
  -6   2  18        2.06       27.19     32.75 o 
  -5   2  18      105.97      101.12     46.27 o 
  -4   2  18       99.41       80.92     14.95 o 
  -3   2  18      139.10      126.33     21.61 o 
  -2   2  18       30.22       21.62      9.91 o 
  -1   2  18      267.13      296.08     16.35 o 
   0   2  18      614.18      654.90     32.84 o 
   1   2  18       65.01       60.84     15.88 o 
   2   2  18      135.17      127.82     21.42 o 
   3   2  18       94.71       55.52     29.56 o 
   4   2  18        4.79       18.01     18.14 o 
   5   2  18        0.73       12.58     17.76 o 
  -6   3  18      302.18      337.39     72.57 o 
  -5   3  18      119.71      120.76     37.14 o 
  -4   3  18      337.99      339.58     50.94 o 
  -3   3  18      835.33      852.62     74.14 o 
  -2   3  18      109.88      101.16     16.77 o 
  -1   3  18      248.19      266.86     20.36 o 
   0   3  18        0.05       -6.82     11.87 o 
   1   3  18       26.45       26.51     14.73 o 
   2   3  18      106.72      112.96     28.06 o 
   3   3  18      503.58      623.24     41.82 o 
   4   3  18      178.02      146.66     54.38 o 
  -6   4  18      168.65      167.37     62.35 o 
  -5   4  18        0.91       13.09     16.90 o 
  -4   4  18        1.85        4.87     12.99 o 
  -3   4  18      110.64       91.15     20.76 o 
  -2   4  18      160.20      151.46     17.51 o 
  -1   4  18      276.60      217.19     63.20 o 
   0   4  18      340.77      366.88     25.10 o 
   1   4  18      566.09      586.01     50.80 o 
   2   4  18      163.48       74.24     37.83 o 
   3   4  18        2.13       15.23     20.52 o 
   4   4  18        0.19      -20.58     26.82 o 
  -5   5  18        5.92       13.72     15.83 o 
  -4   5  18        2.19       14.27     15.56 o 
  -3   5  18       98.71       64.07     22.64 o 
  -2   5  18        4.57        2.55      7.17 o 
  -1   5  18        8.91        8.80      9.51 o 
   0   5  18       58.28       52.69     13.60 o 
   1   5  18        0.02       -1.06      8.32 o 
   2   5  18       29.48       20.25     16.57 o 
   3   5  18        1.16       -6.97     19.05 o 
   4   5  18        0.34        1.78     25.81 o 
  -5   6  18       98.00      108.36     23.55 o 
  -4   6  18       21.42       24.32     19.81 o 
  -3   6  18        1.34       12.11     17.26 o 
  -2   6  18       75.55       49.24     39.56 o 
  -1   6  18       80.58       78.17     16.62 o 
   0   6  18       62.61       44.62     14.26 o 
   1   6  18      127.25       35.13     24.85 o 
   2   6  18       47.70       38.96     20.45 o 
   3   6  18       97.27      104.56     33.48 o 
  -4   7  18      111.79       92.20     38.13 o 
  -3   7  18      151.28       34.76     47.01 o 
  -2   7  18       54.91       14.10     16.21 o 
  -1   7  18       26.58       16.78     10.50 o 
   0   7  18        0.64       -8.31     11.52 o 
   1   7  18       12.48        1.03      8.16 o 
   2   7  18        1.29        9.54     20.14 o 
  -2   8  18        0.43       -4.75     17.95 o 
  -1   8  18        0.02       -1.10      9.57 o 
   0   8  18       39.11       27.04     19.92 o 
  -6   1  19       80.34       97.15     37.68 o 
  -5   1  19       60.00       58.37     31.15 o 
  -4   1  19       25.18       10.40     10.39 o 
  -3   1  19      106.10       90.66     13.44 o 
  -2   1  19      979.32      968.47     35.66 o 
  -1   1  19       24.33       37.23      9.87 o 
   0   1  19      567.68      647.14     32.16 o 
   1   1  19       11.11        8.98     10.72 o 
   2   1  19       57.95       17.22     14.53 o 
   3   1  19        1.67        1.42     13.00 o 
   4   1  19       76.36       55.97     26.65 o 
  -6   2  19      285.41      474.54     81.15 o 
  -5   2  19      258.62      379.91     70.42 o 
  -4   2  19      473.13      439.29     68.45 o 
  -3   2  19      574.37      587.73     45.32 o 
  -2   2  19        0.47       -8.00      8.00 o 
  -1   2  19       37.50       42.41     10.18 o 
   0   2  19      625.73      693.34     26.84 o 
   1   2  19      107.14       98.67     17.94 o 
   2   2  19      150.18       65.81     38.56 o 
   3   2  19      324.12      366.62     33.59 o 
   4   2  19      153.63      141.84     39.24 o 
  -6   3  19      167.32      186.75     63.06 o 
  -5   3  19       28.36       35.07     23.68 o 
  -4   3  19       70.89       47.32     16.27 o 
  -3   3  19       81.72       81.59     22.73 o 
  -2   3  19        5.67       15.57     11.99 o 
  -1   3  19       58.49       34.07     13.66 o 
   0   3  19       21.10       24.91     11.51 o 
   1   3  19       24.78       25.86     13.06 o 
   2   3  19       46.67       21.38     17.02 o 
   3   3  19        7.60        7.89     21.03 o 
   4   3  19        1.12       22.62     34.92 o 
  -5   4  19       55.55       42.43     14.86 o 
  -4   4  19      190.65      193.47     34.62 o 
  -3   4  19       69.91       62.57     19.82 o 
  -2   4  19       70.53       44.15      8.81 o 
  -1   4  19        0.23       -4.45      9.39 o 
   0   4  19        5.05        1.43      7.24 o 
   1   4  19       56.05       32.68     22.08 o 
   2   4  19       10.58       18.77     12.04 o 
   3   4  19      100.23       91.35     35.62 o 
  -5   5  19        0.05        8.34     15.34 o 
  -4   5  19       58.41       68.39     21.65 o 
  -3   5  19      384.35      334.91     52.04 o 
  -2   5  19      203.71      218.39     81.08 o 
  -1   5  19      314.84      291.85     56.83 o 
   0   5  19      258.44      283.50     24.24 o 
   1   5  19      155.63      106.55     47.68 o 
   2   5  19        8.02       11.36     11.21 o 
   3   5  19        0.08        1.29     10.12 o 
  -4   6  19       19.62       36.64     22.48 o 
  -3   6  19       38.26       26.49     23.19 o 
  -2   6  19        0.09        9.89     16.11 o 
  -1   6  19       13.51       12.84     10.74 o 
   0   6  19        4.52        1.45      9.78 o 
   1   6  19       40.71        9.04     12.98 o 
   2   6  19        0.79       -2.32      9.86 o 
  -3   7  19        3.08        0.83     15.22 o 
  -2   7  19        5.19       26.72     21.85 o 
  -1   7  19       57.46       31.16     15.75 o 
   0   7  19        5.16        4.42     10.40 o 
   1   7  19       37.89       29.75     20.11 o 
  -6   0  20        9.26       24.96     41.71 o 
  -5   0  20       20.04       45.18     43.21 o 
  -4   0  20      128.56      145.71     86.38 o 
  -3   0  20      279.70      236.70     60.64 o 
  -2   0  20      570.13      530.28     30.66 o 
  -1   0  20       45.73       37.93     16.38 o 
   0   0  20      237.54      273.08     33.27 o 
   1   0  20       27.32       17.81     16.34 o 
   2   0  20       21.12       -0.63     12.15 o 
   3   0  20      168.65       -1.80     18.54 o 
   4   0  20       32.47        8.82     26.30 o 
  -6   1  20       60.51       53.80     34.16 o 
  -5   1  20       18.81       49.60     37.70 o 
  -4   1  20       15.89      -26.70     57.77 o 
  -3   1  20       17.45       16.46      7.58 o 
  -2   1  20       17.47       14.41      8.25 o 
  -1   1  20       66.57       54.90     14.35 o 
   0   1  20      390.74      435.31     22.49 o 
   1   1  20      106.78       82.22     19.77 o 
   2   1  20      117.31       46.90     32.94 o 
   3   1  20       63.09       21.05     20.17 o 
   4   1  20       45.88       12.93     21.99 o 
  -5   2  20        0.16       15.90     35.18 o 
  -4   2  20        7.94        0.24     10.09 o 
  -3   2  20      117.18      119.44     25.49 o 
  -2   2  20       38.57       31.91     15.10 o 
  -1   2  20       20.37       26.55     10.26 o 
   0   2  20      138.35      126.14     18.38 o 
   1   2  20       19.03       24.92     14.39 o 
   2   2  20        5.68        2.69      9.37 o 
   3   2  20       15.11       10.93     13.51 o 
  -5   3  20      204.54      291.06     67.75 o 
  -4   3  20      242.40      168.69     30.28 o 
  -3   3  20        6.92        6.29     14.59 o 
  -2   3  20      165.33      149.67     28.28 o 
  -1   3  20       12.04       13.67     15.04 o 
   0   3  20      204.91      108.13     44.40 o 
   1   3  20      167.75      115.55     52.45 o 
   2   3  20       91.76       27.84     25.66 o 
   3   3  20      133.38      108.06     49.57 o 
  -5   4  20       25.77       28.19     20.17 o 
  -4   4  20       73.24       62.40     27.32 o 
  -3   4  20      104.98       90.80     18.87 o 
  -2   4  20      174.72      145.78     26.57 o 
  -1   4  20      114.12       59.30     30.36 o 
   0   4  20       22.12       18.82     15.17 o 
   1   4  20        8.54        1.90     10.06 o 
   2   4  20        0.80        2.83      8.90 o 
   3   4  20        9.26        3.11     15.33 o 
  -4   5  20        2.01       18.73     25.34 o 
  -3   5  20       22.96       -7.60     22.14 o 
  -2   5  20       13.00       20.81     24.14 o 
  -1   5  20        2.21       -9.70      9.70 o 
   0   5  20        0.75        2.11      9.00 o 
   1   5  20       11.60       10.58     13.62 o 
   2   5  20        0.73       10.93     22.71 o 
  -3   6  20      168.60       91.65     62.25 o 
  -2   6  20       54.72       54.59     49.92 o 
  -1   6  20       82.79       27.99     17.72 o 
   0   6  20       72.56       21.16     16.43 o 
   1   6  20        2.34       -5.51     11.53 o 
  -5   1  21      181.24      198.68     55.66 o 
  -4   1  21       55.79       36.26     64.99 o 
  -3   1  21      511.94      462.71     91.06 o 
  -2   1  21       38.06       32.71     10.07 o 
  -1   1  21       35.37       42.40     11.34 o 
   0   1  21        0.24        9.53     10.65 o 
   1   1  21        6.81        2.86     10.38 o 
   2   1  21        3.84        9.92     18.75 o 
   3   1  21      191.26       93.40     62.69 o 
  -5   2  21       28.26       69.37     35.93 o 
  -4   2  21       29.05       41.65     66.98 o 
  -3   2  21      202.51      166.86     32.54 o 
  -2   2  21       38.72       49.45     13.55 o 
  -1   2  21       95.30      105.12     14.39 o 
   0   2  21      381.89      429.40     21.98 o 
   1   2  21      125.11      109.89     21.49 o 
   2   2  21      152.89       47.27     29.87 o 
   3   2  21        2.83        3.04     12.98 o 
  -4   3  21       59.79       31.64     22.10 o 
  -3   3  21        5.81        4.75     10.32 o 
  -2   3  21        0.58       18.59     28.75 o 
  -1   3  21       21.70       13.76     12.12 o 
   0   3  21        1.43        4.22      9.13 o 
   1   3  21        0.05       -5.78     12.68 o 
   2   3  21       14.00        1.44     10.04 o 
  -4   4  21        4.10       12.88     21.13 o 
  -3   4  21        1.21        0.89      9.85 o 
  -2   4  21       10.50       15.96     18.30 o 
  -1   4  21       60.73       30.72     18.86 o 
   0   4  21       60.67       22.12     14.17 o 
   1   4  21        5.28        8.75     12.39 o 
   2   4  21       26.82       10.31     18.84 o 
  -3   5  21      262.93      296.28     36.82 o 
  -2   5  21       24.16       25.11     23.52 o 
  -1   5  21       66.63       43.35     22.56 o 
   0   5  21        1.56       23.31     16.27 o 
   1   5  21       31.70        5.30     12.62 o 
  -1   6  21        4.01       -3.57     14.99 o 
  -4   0  22      115.85      125.03     92.08 o 
  -3   0  22      267.85      295.52     67.06 o 
  -2   0  22       75.83       35.14     15.78 o 
  -1   0  22      103.63       79.32     22.44 o 
   0   0  22      237.24      291.13     74.16 o 
   1   0  22       66.76       70.79     70.23 o 
   2   0  22       31.42       52.55     69.66 o 
  -4   1  22        4.75       -0.56     26.84 o 
  -3   1  22       50.54       24.18     22.31 o 
  -2   1  22      109.54       91.87     15.33 o 
  -1   1  22       53.61       45.70     13.18 o 
   0   1  22       89.41       31.48     16.89 o 
   1   1  22       28.08       24.50     18.66 o 
   2   1  22        0.57       -4.81     13.73 o 
  -4   2  22       13.39        7.28     51.81 o 
  -3   2  22        5.71       11.79     16.22 o 
  -2   2  22        7.27        7.89     12.78 o 
  -1   2  22        7.03        8.91      9.14 o 
   0   2  22       12.47       26.79     13.92 o 
   1   2  22       13.71        1.34      9.30 o 
   2   2  22        1.23        7.35     11.04 o 
  -4   3  22       14.86       11.64     55.54 o 
  -3   3  22       66.60       51.28     19.83 o 
  -2   3  22      144.05      142.47     24.50 o 
  -1   3  22       64.68       47.70     22.81 o 
   0   3  22      173.61      107.88     59.20 o 
   1   3  22       56.13       17.71     17.58 o 
   2   3  22       13.83        1.04      8.46 o 
  -3   4  22      139.70      159.27     30.62 o 
  -2   4  22        0.68        8.08     12.98 o 
  -1   4  22       18.84       43.55     23.24 o 
   0   4  22       10.02        8.76     12.43 o 
   1   4  22       87.25       68.65     34.21 o 
  -1   5  22        1.36       12.03     19.09 o 
  -3   1  23       16.20       24.49     38.75 o 
  -2   1  23       16.22       16.58     20.36 o 
  -1   1  23        5.42       14.33     10.56 o 
   0   1  23      252.54      261.64     20.89 o 
   1   1  23        2.76       11.88     12.42 o 
  -3   2  23      137.66      106.51     55.98 o 
  -2   2  23      107.09      112.74     30.19 o 
  -1   2  23       51.46       51.03     16.79 o 
   0   2  23       16.98       15.62     11.65 o 
   1   2  23       23.26       26.89     15.09 o 
  -2   3  23        1.54       -2.42     11.43 o 
  -1   3  23        3.00       33.46     19.03 o 
   0   3  23        4.50        7.70     17.10 o 
  -2   0  24       51.35       23.99     39.07 o 
  -1   0  24        1.63      -12.48     15.02 o 
   0   0  24      306.63      316.91     48.16 o 
  -2   1  24       27.93       33.25     28.93 o 
  -1   1  24        2.09        4.65     11.89 o 
                                                 
